# Supplementary material for: 3-[2-(3-Phenyl-2-oxo-1,2-di­hydro­quin­oxalin-1-yl)eth­yl]-1,3-oxazolidin-2-one
Source: Acta Crystallogr Sect E Struct Rep Online. 2013 Apr 5;69(Pt 5):o662. doi: 10.1107/S1600536813008702 (PMC3647858; doi:10.1107/S1600536813008702)
Supplement: Supplementary file 1 [file e-69-0o662-sup1.cif]

##############################################################################
#                                                                            #
# This CIF contains the data in a paper accepted for publication in          #
# Acta Crystallographica Section E. It conforms to the requirements of       #
# Notes for Authors for Acta Crystallographica Section E, and has been       #
# peer reviewed under the auspices of the IUCr Commission on Journals.       #
#                                                                            #
# Full details of the Crystallographic Information File format               #
# are given in the paper "The Crystallographic Information File (CIF):       #
# a New Standard Archive File for Crystallography" by S. R. Hall, F. H.      #
# Allen and I. D. Brown [Acta Cryst. (1991), A47, 655-685].                  #
#                                                                            #
# The current version of the core CIF dictionary is obtainable from          #
# ftp://ftp.iucr.org/pub/cif_core.dic.                                       #
#                                                                            #
# Software is freely available for graphical display of the structure(s)     #
# in this CIF. For information consult the CIF software page                 #
# http://www.iucr.org/resources/cif/software.                                #
#                                                                            #
# This file may be used for bona fide research purposes within the           #
# scientific community so long as proper attribution is given to the journal # 
# article from which it was obtained.                                        #
#                                                                            #
##############################################################################
data_I
_audit_creation_method     SHELXL-97
_chemical_name_systematic
;
3-[2-(3-Phenyl-2-oxo-1,2-dihydroquinoxalin-1-yl)ethyl]-1,3-oxazolidin-2-one
;
_chemical_name_common     ?
_chemical_formula_moiety     'C19 H17 N3 O3'
_chemical_formula_sum     'C19 H17 N3 O3'
_chemical_formula_iupac     'C19 H17 N3 O3'
_chemical_formula_weight     335.36
_chemical_melting_point     ?
_symmetry_cell_setting     monoclinic
_symmetry_space_group_name_H-M     'C c'
_symmetry_space_group_name_Hall     'C -2yc'
loop_
    _symmetry_equiv_pos_as_xyz
    'x, y, z'
    'x, -y, z+1/2'
    'x+1/2, y+1/2, z'
    'x+1/2, -y+1/2, z+1/2'
_cell_length_a     9.6314(5)
_cell_length_b     16.6596(9)
_cell_length_c     10.0749(5)
_cell_angle_alpha     90.00
_cell_angle_beta     98.097(3)
_cell_angle_gamma     90.00
_cell_volume     1600.46(14)
_cell_formula_units_Z     4
_cell_measurement_reflns_used     2249
_cell_measurement_theta_min     2.45
_cell_measurement_theta_max     29.57
_cell_measurement_temperature     296(2)
_exptl_crystal_description     block
_exptl_crystal_colour     colourless
_exptl_crystal_size_max     0.43
_exptl_crystal_size_mid     0.31
_exptl_crystal_size_min     0.19
_exptl_crystal_density_diffrn     1.392
_exptl_crystal_density_meas     ?
_exptl_crystal_density_method     'not measured'
_exptl_crystal_F_000     704
_exptl_absorpt_coefficient_mu     0.096
_exptl_absorpt_correction_type     none
_exptl_absorpt_process_details     ?
_exptl_absorpt_correction_T_min     .
_exptl_absorpt_correction_T_max     .
_exptl_special_details     ?
_diffrn_ambient_temperature     296(2)
_diffrn_radiation_type     MoK\a
_diffrn_radiation_wavelength     0.71073
_diffrn_radiation_source     'fine-focus sealed tube'
_diffrn_radiation_monochromator     graphite
_diffrn_measurement_device_type     'Bruker X8 APEXII area-detector'
_diffrn_measurement_method     '\f and \w scans'
_diffrn_reflns_number     23600
_diffrn_reflns_av_R_equivalents     0.0777
_diffrn_reflns_av_sigmaI/netI     0.0269
_diffrn_reflns_theta_min     2.45
_diffrn_reflns_theta_max     29.57
_diffrn_reflns_theta_full     29.57
_diffrn_measured_fraction_theta_max     1.000
_diffrn_measured_fraction_theta_full     1.000
_diffrn_reflns_limit_h_min     -13
_diffrn_reflns_limit_h_max     13
_diffrn_reflns_limit_k_min     -23
_diffrn_reflns_limit_k_max     23
_diffrn_reflns_limit_l_min     -13
_diffrn_reflns_limit_l_max     13
_refine_special_details
;
Refinement of <i>F</i>^2^ against all reflections. The weighted <i>R</i>-factor
<i>wR</i> and goodness of fit <i>S</i> are based on <i>F</i>^2^, conventional
<i>R</i>-factors <i>R</i> are based on <i>F</i>, with <i>F</i> set to zero for
negative <i>F</i>^2^. The threshold expression of <i>F</i>^2^ >
\s(<i>F</i>^2^) is used only for calculating <i>R</i>-factors(gt) <i>etc</i>.
and is not relevant to the choice of reflections for refinement.
<i>R</i>-factors based on <i>F</i>^2^ are statistically about twice as large
as those based on <i>F</i>, and <i>R</i>- factors based on all data will be
even larger.
;
_reflns_number_total     2249
_reflns_number_gt     1897
_reflns_threshold_expression     I>2sigma(I)
_refine_ls_structure_factor_coef     Fsqd
_refine_ls_matrix_type     full
_refine_ls_R_factor_all     0.0459
_refine_ls_R_factor_gt     0.0380
_refine_ls_wR_factor_gt     0.0925
_refine_ls_wR_factor_ref     0.0973
_refine_ls_goodness_of_fit_ref     1.034
_refine_ls_restrained_S_all     1.033
_refine_ls_number_reflns     2249
_refine_ls_number_parameters     226
_refine_ls_number_restraints     2
_refine_ls_hydrogen_treatment     constr
_refine_ls_weighting_scheme     calc
_refine_ls_weighting_details
                 'calc w=1/[\s^2^(Fo^2^)+(0.0647P)^2^] where P=(Fo^2^+2Fc^2^)/3'
_atom_sites_solution_hydrogens     geom
_atom_sites_solution_primary     direct
_atom_sites_solution_secondary     difmap
_refine_ls_shift/su_max     0.000
_refine_ls_shift/su_mean     0.000
_refine_diff_density_max     0.206
_refine_diff_density_min     -0.234
_refine_ls_extinction_method     none
_refine_ls_extinction_coef     ?
loop_
    _atom_type_symbol
    _atom_type_description
    _atom_type_scat_dispersion_real
    _atom_type_scat_dispersion_imag
    _atom_type_scat_source
    'C' 'C' 0.0033 0.0000
                         'International Tables Vol C Tables 4.2.6.8 and 6.1.1.4'
    'H' 'H' 0.0000 0.0000
                         'International Tables Vol C Tables 4.2.6.8 and 6.1.1.4'
    'N' 'N' 0.0061 0.0000
                         'International Tables Vol C Tables 4.2.6.8 and 6.1.1.4'
    'O' 'O' 0.0106 0.0000
                         'International Tables Vol C Tables 4.2.6.8 and 6.1.1.4'
_computing_data_collection     'APEX2 (Bruker, 2009)'
_computing_cell_refinement     'SAINT (Bruker, 2009)'
_computing_data_reduction     'SAINT (Bruker, 2009)'
_computing_structure_solution     'SHELXS97 (Sheldrick, 2008)'
_computing_structure_refinement     'SHELXL97 (Sheldrick, 2008)'
_computing_molecular_graphics     'ORTEP-3 for Windows (Farrugia, 2012)'
_computing_publication_material
                               'PLATON (Spek, 2009) and publCIF (Westrip, 2010)'
loop_
    _atom_site_type_symbol
    _atom_site_label
    _atom_site_fract_x
    _atom_site_fract_y
    _atom_site_fract_z
    _atom_site_U_iso_or_equiv
    _atom_site_adp_type
    _atom_site_calc_flag
    _atom_site_refinement_flags
    _atom_site_occupancy
    _atom_site_symmetry_multiplicity
    _atom_site_disorder_assembly
    _atom_site_disorder_group
    C C19 0.0392(3) 0.7294(2) 0.3896(3) 0.0830(8) Uani d . 1 1 . .
    H H19A -0.0057 0.7689 0.3270 0.100 Uiso calc R 1 1 . .
    H H19B -0.0282 0.6876 0.4010 0.100 Uiso calc R 1 1 . .
    C C1 0.43510(17) 0.88352(11) 0.25887(17) 0.0419(4) Uani d . 1 1 . .
    C C2 0.3351(2) 0.86112(14) 0.1505(2) 0.0560(5) Uani d . 1 1 . .
    H H2 0.3144 0.8072 0.1337 0.067 Uiso calc R 1 1 . .
    C C3 0.2676(2) 0.91989(16) 0.0689(2) 0.0646(6) Uani d . 1 1 . .
    H H3 0.2029 0.9048 -0.0043 0.078 Uiso calc R 1 1 . .
    C C4 0.2938(2) 1.00054(15) 0.0931(2) 0.0605(5) Uani d . 1 1 . .
    H H4 0.2473 1.0391 0.0366 0.073 Uiso calc R 1 1 . .
    C C5 0.3888(2) 1.02337(13) 0.2009(2) 0.0509(4) Uani d . 1 1 . .
    H H5 0.4049 1.0776 0.2187 0.061 Uiso calc R 1 1 . .
    C C6 0.46138(17) 0.96571(11) 0.28424(17) 0.0412(4) Uani d . 1 1 . .
    C C7 0.63967(16) 0.94028(10) 0.45793(17) 0.0391(3) Uani d . 1 1 . .
    C C8 0.62007(19) 0.85246(11) 0.44060(18) 0.0431(4) Uani d . 1 1 . .
    O O1 0.69145(17) 0.80218(9) 0.50945(16) 0.0599(4) Uani d . 1 1 . .
    C C10 0.75182(18) 0.97196(11) 0.56143(17) 0.0419(4) Uani d . 1 1 . .
    C C11 0.8763(2) 0.93092(13) 0.6025(2) 0.0548(5) Uani d . 1 1 . .
    H H11 0.8910 0.8805 0.5672 0.066 Uiso calc R 1 1 . .
    C C12 0.9784(2) 0.96538(16) 0.6962(2) 0.0686(7) Uani d . 1 1 . .
    H H12 1.0618 0.9380 0.7232 0.082 Uiso calc R 1 1 . .
    C C13 0.9575(3) 1.03972(18) 0.7496(2) 0.0726(7) Uani d . 1 1 . .
    H H13 1.0261 1.0620 0.8131 0.087 Uiso calc R 1 1 . .
    C C14 0.8350(3) 1.08113(15) 0.7089(2) 0.0611(5) Uani d . 1 1 . .
    H H14 0.8211 1.1315 0.7446 0.073 Uiso calc R 1 1 . .
    C C15 0.73293(19) 1.04777(12) 0.61482(18) 0.0469(4) Uani d . 1 1 . .
    H H15 0.6509 1.0761 0.5869 0.056 Uiso calc R 1 1 . .
    C C16 0.4966(2) 0.74090(11) 0.3260(2) 0.0530(5) Uani d . 1 1 . .
    H H16A 0.5878 0.7160 0.3277 0.064 Uiso calc R 1 1 . .
    H H16B 0.4422 0.7298 0.2394 0.064 Uiso calc R 1 1 . .
    C C17 0.4230(2) 0.70405(11) 0.4355(2) 0.0521(4) Uani d . 1 1 . .
    H H17A 0.4252 0.6461 0.4274 0.063 Uiso calc R 1 1 . .
    H H17B 0.4744 0.7183 0.5221 0.063 Uiso calc R 1 1 . .
    C C18 0.1649(2) 0.69463(14) 0.3391(2) 0.0576(5) Uani d . 1 1 . .
    H H18A 0.1655 0.6365 0.3449 0.069 Uiso calc R 1 1 . .
    H H18B 0.1694 0.7106 0.2472 0.069 Uiso calc R 1 1 . .
    C C20 0.2316(2) 0.76446(12) 0.5358(2) 0.0545(5) Uani d . 1 1 . .
    N N1 0.51490(16) 0.82872(9) 0.34210(15) 0.0436(3) Uani d . 1 1 . .
    N N2 0.56282(15) 0.99212(10) 0.38580(14) 0.0416(3) Uani d . 1 1 . .
    N N3 0.27874(17) 0.72966(9) 0.43071(16) 0.0467(4) Uani d . 1 1 . .
    O O2 0.08945(18) 0.76632(12) 0.51602(18) 0.0767(5) Uani d . 1 1 . .
    O O3 0.2986(2) 0.79160(12) 0.63608(19) 0.0801(6) Uani d . 1 1 . .
loop_
    _atom_site_aniso_label
    _atom_site_aniso_U_11
    _atom_site_aniso_U_22
    _atom_site_aniso_U_33
    _atom_site_aniso_U_12
    _atom_site_aniso_U_13
    _atom_site_aniso_U_23
    C19 0.0653(14) 0.110(2) 0.0686(17) 0.0044(14) -0.0094(12) -0.0121(15)
    C1 0.0443(8) 0.0411(8) 0.0417(9) -0.0065(7) 0.0114(7) 0.0006(7)
    C2 0.0574(11) 0.0558(12) 0.0537(11) -0.0183(9) 0.0032(9) -0.0057(9)
    C3 0.0538(10) 0.0796(16) 0.0563(12) -0.0125(11) -0.0068(9) -0.0055(11)
    C4 0.0517(10) 0.0687(14) 0.0571(12) 0.0037(9) -0.0063(8) 0.0067(11)
    C5 0.0475(9) 0.0475(10) 0.0559(11) 0.0025(8) 0.0012(8) 0.0029(9)
    C6 0.0410(7) 0.0402(9) 0.0424(9) -0.0022(6) 0.0061(6) -0.0014(7)
    C7 0.0432(8) 0.0357(8) 0.0392(8) -0.0023(7) 0.0090(6) 0.0009(7)
    C8 0.0517(9) 0.0353(8) 0.0435(9) -0.0028(7) 0.0115(7) 0.0030(7)
    O1 0.0708(9) 0.0422(7) 0.0644(9) 0.0024(7) 0.0011(7) 0.0122(7)
    C10 0.0474(8) 0.0434(9) 0.0347(8) -0.0063(7) 0.0053(7) 0.0057(7)
    C11 0.0480(10) 0.0546(11) 0.0607(12) -0.0009(8) 0.0040(8) 0.0120(9)
    C12 0.0506(11) 0.0777(17) 0.0732(16) -0.0109(10) -0.0061(10) 0.0246(13)
    C13 0.0643(13) 0.0936(19) 0.0548(13) -0.0329(13) -0.0094(10) 0.0110(12)
    C14 0.0737(13) 0.0649(13) 0.0451(10) -0.0223(11) 0.0098(9) -0.0058(10)
    C15 0.0530(9) 0.0487(10) 0.0398(9) -0.0074(8) 0.0095(7) 0.0011(8)
    C16 0.0737(13) 0.0320(8) 0.0562(11) -0.0098(9) 0.0200(9) -0.0034(8)
    C17 0.0621(11) 0.0377(9) 0.0573(11) -0.0061(8) 0.0112(9) 0.0066(8)
    C18 0.0683(12) 0.0614(12) 0.0415(10) -0.0206(10) 0.0018(9) -0.0036(9)
    C20 0.0671(12) 0.0394(9) 0.0548(12) 0.0007(8) 0.0007(9) -0.0078(9)
    N1 0.0541(8) 0.0325(7) 0.0453(8) -0.0067(6) 0.0114(6) -0.0006(6)
    N2 0.0444(7) 0.0377(7) 0.0420(7) -0.0011(5) 0.0038(5) -0.0014(6)
    N3 0.0574(8) 0.0395(7) 0.0420(8) -0.0105(6) 0.0025(6) -0.0014(6)
    O2 0.0658(9) 0.0893(13) 0.0732(12) 0.0139(9) 0.0032(8) -0.0222(10)
    O3 0.0960(13) 0.0695(11) 0.0691(11) -0.0031(9) -0.0086(9) -0.0321(9)
_geom_special_details
;
All e.s.d.'s (except the e.s.d. in the dihedral angle between two l.s. planes)
are estimated using the full covariance matrix. The cell e.s.d.'s are taken
into account individually in the estimation of e.s.d.'s in distances, angles
and torsion angles; correlations between e.s.d.'s in cell parameters are only
used when they are defined by crystal symmetry. An approximate (isotropic)
treatment of cell e.s.d.'s is used for estimating e.s.d.'s involving l.s.
planes.
;
loop_
    _geom_bond_atom_site_label_1
    _geom_bond_atom_site_label_2
    _geom_bond_site_symmetry_2
    _geom_bond_distance
    _geom_bond_publ_flag
    C19 O2 . 1.436(3) ?
    C19 C18 . 1.494(4) ?
    C19 H19A . 0.9700 ?
    C19 H19B . 0.9700 ?
    C1 N1 . 1.395(2) ?
    C1 C2 . 1.401(2) ?
    C1 C6 . 1.409(2) ?
    C2 C3 . 1.381(3) ?
    C2 H2 . 0.9300 ?
    C3 C4 . 1.383(4) ?
    C3 H3 . 0.9300 ?
    C4 C5 . 1.371(3) ?
    C4 H4 . 0.9300 ?
    C5 C6 . 1.397(3) ?
    C5 H5 . 0.9300 ?
    C6 N2 . 1.383(2) ?
    C7 N2 . 1.292(2) ?
    C7 C8 . 1.482(2) ?
    C7 C10 . 1.488(2) ?
    C8 O1 . 1.233(2) ?
    C8 N1 . 1.373(2) ?
    C10 C11 . 1.391(3) ?
    C10 C15 . 1.395(3) ?
    C11 C12 . 1.388(3) ?
    C11 H11 . 0.9300 ?
    C12 C13 . 1.376(4) ?
    C12 H12 . 0.9300 ?
    C13 C14 . 1.378(4) ?
    C13 H13 . 0.9300 ?
    C14 C15 . 1.382(3) ?
    C14 H14 . 0.9300 ?
    C15 H15 . 0.9300 ?
    C16 N1 . 1.480(2) ?
    C16 C17 . 1.521(3) ?
    C16 H16A . 0.9700 ?
    C16 H16B . 0.9700 ?
    C17 N3 . 1.448(3) ?
    C17 H17A . 0.9700 ?
    C17 H17B . 0.9700 ?
    C18 N3 . 1.452(2) ?
    C18 H18A . 0.9700 ?
    C18 H18B . 0.9700 ?
    C20 O3 . 1.207(3) ?
    C20 N3 . 1.341(3) ?
    C20 O2 . 1.356(3) ?
loop_
    _geom_angle_atom_site_label_1
    _geom_angle_atom_site_label_2
    _geom_angle_atom_site_label_3
    _geom_angle_site_symmetry_1
    _geom_angle_site_symmetry_3
    _geom_angle
    _geom_angle_publ_flag
    O2 C19 C18 . . 106.27(19) ?
    O2 C19 H19A . . 110.5 ?
    C18 C19 H19A . . 110.5 ?
    O2 C19 H19B . . 110.5 ?
    C18 C19 H19B . . 110.5 ?
    H19A C19 H19B . . 108.7 ?
    N1 C1 C2 . . 123.65(16) ?
    N1 C1 C6 . . 117.21(14) ?
    C2 C1 C6 . . 119.10(17) ?
    C3 C2 C1 . . 119.32(19) ?
    C3 C2 H2 . . 120.3 ?
    C1 C2 H2 . . 120.3 ?
    C2 C3 C4 . . 121.64(19) ?
    C2 C3 H3 . . 119.2 ?
    C4 C3 H3 . . 119.2 ?
    C5 C4 C3 . . 119.6(2) ?
    C5 C4 H4 . . 120.2 ?
    C3 C4 H4 . . 120.2 ?
    C4 C5 C6 . . 120.45(19) ?
    C4 C5 H5 . . 119.8 ?
    C6 C5 H5 . . 119.8 ?
    N2 C6 C5 . . 117.88(16) ?
    N2 C6 C1 . . 122.23(16) ?
    C5 C6 C1 . . 119.82(16) ?
    N2 C7 C8 . . 122.68(15) ?
    N2 C7 C10 . . 117.29(15) ?
    C8 C7 C10 . . 120.03(15) ?
    O1 C8 N1 . . 120.46(16) ?
    O1 C8 C7 . . 123.54(17) ?
    N1 C8 C7 . . 116.00(15) ?
    C11 C10 C15 . . 118.96(17) ?
    C11 C10 C7 . . 122.94(17) ?
    C15 C10 C7 . . 118.04(16) ?
    C12 C11 C10 . . 119.8(2) ?
    C12 C11 H11 . . 120.1 ?
    C10 C11 H11 . . 120.1 ?
    C13 C12 C11 . . 120.6(2) ?
    C13 C12 H12 . . 119.7 ?
    C11 C12 H12 . . 119.7 ?
    C12 C13 C14 . . 120.0(2) ?
    C12 C13 H13 . . 120.0 ?
    C14 C13 H13 . . 120.0 ?
    C13 C14 C15 . . 119.9(2) ?
    C13 C14 H14 . . 120.0 ?
    C15 C14 H14 . . 120.0 ?
    C14 C15 C10 . . 120.6(2) ?
    C14 C15 H15 . . 119.7 ?
    C10 C15 H15 . . 119.7 ?
    N1 C16 C17 . . 112.34(17) ?
    N1 C16 H16A . . 109.1 ?
    C17 C16 H16A . . 109.1 ?
    N1 C16 H16B . . 109.1 ?
    C17 C16 H16B . . 109.1 ?
    H16A C16 H16B . . 107.9 ?
    N3 C17 C16 . . 113.57(17) ?
    N3 C17 H17A . . 108.9 ?
    C16 C17 H17A . . 108.9 ?
    N3 C17 H17B . . 108.9 ?
    C16 C17 H17B . . 108.9 ?
    H17A C17 H17B . . 107.7 ?
    N3 C18 C19 . . 101.73(18) ?
    N3 C18 H18A . . 111.4 ?
    C19 C18 H18A . . 111.4 ?
    N3 C18 H18B . . 111.4 ?
    C19 C18 H18B . . 111.4 ?
    H18A C18 H18B . . 109.3 ?
    O3 C20 N3 . . 128.4(2) ?
    O3 C20 O2 . . 121.6(2) ?
    N3 C20 O2 . . 109.92(17) ?
    C8 N1 C1 . . 122.27(13) ?
    C8 N1 C16 . . 115.38(15) ?
    C1 N1 C16 . . 122.29(15) ?
    C7 N2 C6 . . 119.49(14) ?
    C20 N3 C17 . . 122.08(16) ?
    C20 N3 C18 . . 111.48(17) ?
    C17 N3 C18 . . 122.53(17) ?
    C20 O2 C19 . . 109.14(19) ?
loop_
    _geom_hbond_atom_site_label_D
    _geom_hbond_atom_site_label_H
    _geom_hbond_atom_site_label_A
    _geom_hbond_site_symmetry_A
    _geom_hbond_distance_DH
    _geom_hbond_distance_HA
    _geom_hbond_distance_DA
    _geom_hbond_angle_DHA
    C11 H11 O1 . 0.93 2.33 2.860(3) 115.9
    C17 H17B O1 . 0.97 2.53 3.061(2) 114.2
    C2 H2 O1 4_464 0.93 2.42 3.283(3) 153.7
    C5 H5 O3 2_574 0.93 2.50 3.244(3) 137.2
    C18 H18B O1 4_464 0.97 2.44 3.367(3) 158.9
data_global
_journal_date_recd_electronic     2013-03-25
_journal_date_accepted     2013-03-29
_journal_name_full     'Acta Crystallographica, Section E'
_journal_year     2013
_journal_volume     69
_journal_issue      5
_journal_page_first     o662
_journal_page_last     o662
_journal_paper_category     QO
_journal_paper_doi     10.1107/S1600536813008702
_journal_coeditor_code     RZ5054
_publ_contact_author
;
Ballo Daouda
Laboratoire de Chimie Organique H\'et\'erocyclique URAC 21, P\^ole de
Comp\'etences, Pharmacochimie, Avenue Ibn Battouta, BP 1014, Facult\'e des
Sciences, Universit\'e Mohammed V-Agdal, Rabat, Morocco
;
_publ_contact_author_email     'bal_daouda@yahoo.fr'
_publ_contact_author_fax     '212 537 77 54 40'
_publ_contact_author_phone     '212 537 77 54 40'
_publ_section_title
;
3-[2-(3-Phenyl-2-oxo-1,2-dihydroquinoxalin-1-yl)ethyl]-1,3-oxazolidin-2-one
;
loop_
    _publ_author_name
    _publ_author_address
    'Daouda, Ballo'
;
Laboratoire de Chimie Organique H\'et\'erocyclique URAC 21,
P\^ole de Comp\'etences, Pharmacochimie, Avenue Ibn Battouta, BP 1014,
Facult\'e des Sciences, Universit\'e Mohammed V-Agdal, Rabat, Morocco
;
    'Doumbia, Mouhamadou Lamine'
;
Laboratoire de Chimie Organique H\'et\'erocyclique URAC 21,
P\^ole de Comp\'etences, Pharmacochimie, Avenue Ibn Battouta, BP 1014,
Facult\'e des Sciences, Universit\'e Mohammed V-Agdal, Rabat, Morocco
;
    'Essassi, El Mokhtar'
;
Laboratoire de Chimie Organique H\'et\'erocyclique URAC 21,
P\^ole de Comp\'etences, Pharmacochimie, Avenue Ibn Battouta, BP 1014,
Facult\'e des Sciences, Universit\'e Mohammed V-Agdal, Rabat, Morocco
;
    'Saadi, Mohamed'
;
Laboratoire de Chimie du Solide Appliqu\'ee, Facult\'e des Sciences,
Universit\'e Mohammed V-Agdal, Avenue Ibn Battouta, BP 1014, Rabat, Morocco
;
    'El Ammari, Lahcen'
;
Laboratoire de Chimie du Solide Appliqu\'ee, Facult\'e des Sciences,
Universit\'e Mohammed V-Agdal, Avenue Ibn Battouta, BP 1014, Rabat, Morocco
;
_iucr_refine_instructions_details
;
TITL BAD_D509_DRX2 in Cc
CELL  0.71073   9.6314  16.6596  10.0749   90.000   98.097   90.000
ZERR    4.00   0.0005   0.0009   0.0005    0.000    0.003    0.000
LATT  -7
SYMM    X, - Y, 1/2 + Z
SFAC  C    H    N    O
UNIT  76   68   12   12
MERG   4
SHEL 40 0.72
ACTA
FMAP   2
PLAN   10
BOND
BOND $H
HTAB
L.S.  10
WGHT    0.064700
FVAR       0.46554
C19   1    0.039221    0.729413    0.389594    11.00000    0.06552    0.10985 =
         0.06887   -0.01210   -0.00941    0.00447
AFIX  23
H19A  2   -0.005662    0.768914    0.326992    11.00000   -1.20000
H19B  2   -0.028177    0.687603    0.401033    11.00000   -1.20000
AFIX   0
MOLE    1
C1    1    0.435100    0.883529    0.258874    11.00000    0.04448    0.04128 =
         0.04192    0.00066    0.01142   -0.00646
C2    1    0.335107    0.861125    0.150501    11.00000    0.05757    0.05594 =
         0.05388   -0.00571    0.00326   -0.01829
AFIX  43
H2    2    0.314420    0.807233    0.133711    11.00000   -1.20000
AFIX   0
C3    1    0.267579    0.919879    0.068868    11.00000    0.05399    0.07988 =
         0.05645   -0.00551   -0.00677   -0.01247
AFIX  43
H3    2    0.202847    0.904823   -0.004251    11.00000   -1.20000
AFIX   0
C4    1    0.293809    1.000528    0.093132    11.00000    0.05192    0.06885 =
         0.05736    0.00668   -0.00626    0.00373
AFIX  43
H4    2    0.247334    1.039081    0.036656    11.00000   -1.20000
AFIX   0
C5    1    0.388744    1.023361    0.200949    11.00000    0.04769    0.04765 =
         0.05606    0.00290    0.00129    0.00254
AFIX  43
H5    2    0.404867    1.077603    0.218714    11.00000   -1.20000
AFIX   0
C6    1    0.461376    0.965717    0.284247    11.00000    0.04112    0.04045 =
         0.04259   -0.00143    0.00617   -0.00213
C7    1    0.639661    0.940278    0.457930    11.00000    0.04333    0.03589 =
         0.03932    0.00092    0.00897   -0.00229
C8    1    0.620073    0.852451    0.440602    11.00000    0.05188    0.03546 =
         0.04370    0.00300    0.01152   -0.00278
O1    4    0.691446    0.802177    0.509444    11.00000    0.07095    0.04246 =
         0.06459    0.01221    0.00110    0.00243
C10   1    0.751833    0.971965    0.561432    11.00000    0.04757    0.04359 =
         0.03485    0.00567    0.00531   -0.00633
C11   1    0.876278    0.930921    0.602481    11.00000    0.04826    0.05471 =
         0.06091    0.01207    0.00401   -0.00094
AFIX  43
H11   2    0.890995    0.880537    0.567237    11.00000   -1.20000
AFIX   0
C12   1    0.978426    0.965378    0.696191    11.00000    0.05079    0.07791 =
         0.07345    0.02472   -0.00613   -0.01097
AFIX  43
H12   2    1.061749    0.937971    0.723151    11.00000   -1.20000
AFIX   0
C13   1    0.957533    1.039723    0.749568    11.00000    0.06454    0.09377 =
         0.05491    0.01097   -0.00943   -0.03291
AFIX  43
H13   2    1.026086    1.062029    0.813120    11.00000   -1.20000
AFIX   0
C14   1    0.835031    1.081125    0.708856    11.00000    0.07390    0.06505 =
         0.04536   -0.00577    0.00987   -0.02235
AFIX  43
H14   2    0.821069    1.131466    0.744615    11.00000   -1.20000
AFIX   0
C15   1    0.732939    1.047756    0.614826    11.00000    0.05312    0.04888 =
         0.03998    0.00113    0.00953   -0.00736
AFIX  43
H15   2    0.650859    1.076131    0.586907    11.00000   -1.20000
AFIX   0
C16   1    0.496568    0.740903    0.326026    11.00000    0.07391    0.03222 =
         0.05636   -0.00342    0.01994   -0.00984
AFIX  23
H16A  2    0.587803    0.715962    0.327704    11.00000   -1.20000
H16B  2    0.442230    0.729808    0.239411    11.00000   -1.20000
AFIX   0
C17   1    0.423003    0.704059    0.435466    11.00000    0.06229    0.03785 =
         0.05753    0.00660    0.01121   -0.00617
AFIX  23
H17A  2    0.425231    0.646068    0.427408    11.00000   -1.20000
H17B  2    0.474350    0.718280    0.522098    11.00000   -1.20000
AFIX   0
C18   1    0.164920    0.694644    0.339113    11.00000    0.06855    0.06154 =
         0.04172   -0.00362    0.00185   -0.02064
AFIX  23
H18A  2    0.165560    0.636521    0.344855    11.00000   -1.20000
H18B  2    0.169377    0.710624    0.247228    11.00000   -1.20000
AFIX   0
C20   1    0.231588    0.764462    0.535830    11.00000    0.06731    0.03947 =
         0.05498   -0.00772    0.00073    0.00063
N1    3    0.514897    0.828715    0.342098    11.00000    0.05431    0.03273 =
         0.04550   -0.00055    0.01146   -0.00668
N2    3    0.562825    0.992114    0.385799    11.00000    0.04457    0.03792 =
         0.04217   -0.00134    0.00386   -0.00107
N3    3    0.278740    0.729664    0.430707    11.00000    0.05764    0.03963 =
         0.04217   -0.00136    0.00256   -0.01054
O2    4    0.089471    0.766331    0.516002    11.00000    0.06600    0.08949 =
         0.07344   -0.02223    0.00326    0.01393
O3    4    0.298594    0.791605    0.636084    11.00000    0.09623    0.06968 =
         0.06927   -0.03213   -0.00861   -0.00310
HKLF 4
REM  BAD_D509_DRX2 in Cc
REM R1 =  0.0377 for   1897 Fo > 4sig(Fo)  and  0.0456 for all   2249 data
REM    227 parameters refined using      2 restraints
END
WGHT      0.0647      0.0000
REM Highest difference peak  0.186,  deepest hole -0.231,  1-sigma level  0.053
Q1    1   0.9023  1.0548  0.7007  11.00000  0.05    0.19
Q2    1   0.8821  1.0431  0.7382  11.00000  0.05    0.18
Q3    1   1.0653  1.0911  0.8703  11.00000  0.05    0.18
Q4    1   0.9969  1.0926  0.8270  11.00000  0.05    0.16
Q5    1   0.3433  1.0137  0.1483  11.00000  0.05    0.15
Q6    1   0.0665  0.7742  0.4366  11.00000  0.05    0.14
Q7    1   0.5176  0.7787  0.3346  11.00000  0.05    0.14
Q8    1   1.1551  1.1188  0.8713  11.00000  0.05    0.14
Q9    1   0.2164  1.1024  0.0469  11.00000  0.05    0.14
Q10   1   0.4497  0.9219  0.2672  11.00000  0.05    0.14
;
