# Supplementary material for: 3-[2-(3-Phenyl-2-oxo-1,2-di­hydro­quin­oxalin-1-yl)eth­yl]-1,3-oxazolidin-2-one
Source: Acta Crystallogr Sect E Struct Rep Online. 2013 Apr 5;69(Pt 5):o662. doi: 10.1107/S1600536813008702 (PMC3647858; doi:10.1107/S1600536813008702)
Supplement: Supplementary file 2 [file e-69-0o662-Isup2.hkl]

# 
# h,k,l, Fc-squared, Fo-squared, sigma(Fo-squared) and status flag 
# 
data_I
_shelx_title ' BAD_D509_DRX2 in Cc' 
_shelx_refln_list_code          4 
_shelx_F_calc_maximum      151.79 
_exptl_crystal_F_000       704.00 
_reflns_d_resolution_high  0.7202 
 
loop_ 
 _symmetry_equiv_pos_as_xyz 
 'x, y, z' 
 'x, -y, z+1/2' 
 'x+1/2, y+1/2, z' 
 'x+1/2, -y+1/2, z+1/2' 
 
_cell_length_a     9.6314 
_cell_length_b    16.6596 
_cell_length_c    10.0749 
_cell_angle_alpha  90.000 
_cell_angle_beta   98.097 
_cell_angle_gamma  90.000 
 
_shelx_F_squared_multiplier     1.000 
 
loop_ 
 _refln_index_h 
 _refln_index_k 
 _refln_index_l 
 _refln_F_squared_calc 
 _refln_F_squared_meas 
 _refln_F_squared_sigma 
 _refln_observed_status 
   2   0   0     1000.53     1035.90     12.77 o 
   4   0   0     1538.39     1605.32     22.82 o 
   6   0   0      478.25      584.15      5.68 o 
   8   0   0        6.47        7.55      0.87 o 
  10   0   0       37.24       40.97      2.70 o 
  12   0   0        5.51        5.86      3.26 o 
   1   1   0     5997.91     2704.67    598.41 o 
   3   1   0     2417.28     2412.59     16.13 o 
   5   1   0       53.34       55.07      1.85 o 
   7   1   0      194.73      198.66      2.85 o 
   9   1   0      157.18      160.68      2.44 o 
  11   1   0       29.67       32.27      2.14 o 
  13   1   0        0.71        2.84      2.49 o 
   0   2   0      257.11      232.76     12.11 o 
   2   2   0     4402.07     4302.18     57.17 o 
   4   2   0      213.16      227.43      1.86 o 
   6   2   0      190.14      187.45      2.40 o 
   8   2   0      129.91      127.87      2.01 o 
  10   2   0      167.64      156.18      3.77 o 
  12   2   0       73.84       78.77      3.97 o 
   1   3   0      841.22      741.30      4.71 o 
   3   3   0      207.13      189.33      7.36 o 
   5   3   0     1522.85     1583.42     10.90 o 
   7   3   0      473.69      477.09      5.09 o 
   9   3   0       41.11       43.13      2.44 o 
  11   3   0      106.39      112.61      4.49 o 
  13   3   0        0.55        0.74      2.31 o 
   0   4   0    23038.70    18378.02   1206.50 o 
   2   4   0      551.90      497.30     19.41 o 
   4   4   0     2934.49     3026.07     41.69 o 
   6   4   0      437.39      486.50      5.46 o 
   8   4   0        0.11       -1.04      1.04 o 
  10   4   0      152.26      159.20      5.40 o 
  12   4   0       42.35       44.48      3.13 o 
   1   5   0     1193.13     1011.22     52.71 o 
   3   5   0     1739.88     1748.57     15.79 o 
   5   5   0     1882.94     2078.27      9.24 o 
   7   5   0      183.73      183.10      3.25 o 
   9   5   0       14.17       10.12      1.75 o 
  11   5   0       49.68       55.89      5.77 o 
   0   6   0      323.73      335.59      3.47 o 
   2   6   0      474.53      440.57      2.92 o 
   4   6   0       19.32       16.53      0.88 o 
   6   6   0      104.89      112.80      1.82 o 
   8   6   0       47.80       42.04      2.47 o 
  10   6   0        5.21        4.44      1.94 o 
  12   6   0        2.37        1.66      2.05 o 
   1   7   0     4242.20     4464.03     25.54 o 
   3   7   0       56.06       50.10      1.11 o 
   5   7   0      993.69     1063.16      6.16 o 
   7   7   0      167.62      168.22      3.58 o 
   9   7   0        6.34        4.90      1.56 o 
  11   7   0        1.43        0.60      2.63 o 
   0   8   0       66.18       63.40      2.15 o 
   2   8   0      443.96      499.15      4.33 o 
   4   8   0     1082.74      993.81     29.21 o 
   6   8   0      305.71      289.66     12.49 o 
   8   8   0       62.13       54.42      2.56 o 
  10   8   0        3.82        3.55      1.81 o 
  12   8   0        1.25        1.09      1.79 o 
   1   9   0      965.22     1135.15      8.42 o 
   3   9   0        6.96       13.08      0.99 o 
   5   9   0       61.54       59.88      1.37 o 
   7   9   0      105.59      103.34      2.35 o 
   9   9   0      113.50      104.19      4.36 o 
  11   9   0        7.83        8.33      1.76 o 
   0  10   0       37.42       49.76      2.27 o 
   2  10   0      360.32      392.32      3.94 o 
   4  10   0       45.49       47.09      1.68 o 
   6  10   0       20.90       21.26      1.15 o 
   8  10   0      542.80      521.74     10.24 o 
  10  10   0       23.28       20.82      2.08 o 
   1  11   0      342.26      377.61      4.26 o 
   3  11   0      344.73      303.46      3.47 o 
   5  11   0      173.04      164.15      3.15 o 
   7  11   0      231.09      238.46      3.99 o 
   9  11   0       50.99       51.16      2.48 o 
  11  11   0       10.82        9.85      1.69 o 
   0  12   0      149.61      160.60      3.74 o 
   2  12   0      138.20      139.02      2.79 o 
   4  12   0      703.17      711.87      5.74 o 
   6  12   0      139.51      128.94      3.47 o 
   8  12   0       43.60       43.87      2.24 o 
  10  12   0       13.87       10.07      1.95 o 
   1  13   0      122.68      123.53      2.95 o 
   3  13   0      526.61      539.55      5.47 o 
   5  13   0       58.40       66.54      2.57 o 
   7  13   0       12.29       13.33      1.83 o 
   9  13   0        0.99        1.49      1.68 o 
   0  14   0       33.35       35.37      3.43 o 
   2  14   0      254.42      229.11      3.77 o 
   4  14   0      770.68      727.86      7.21 o 
   6  14   0        0.73       -0.50      1.41 o 
   8  14   0       21.61       26.08      2.36 o 
  10  14   0        1.98        0.37      1.75 o 
   1  15   0       66.90       63.57      3.49 o 
   3  15   0      571.34      513.94      6.07 o 
   5  15   0      205.30      195.14      4.46 o 
   7  15   0       23.64       25.77      2.48 o 
   9  15   0        4.49        6.81      2.08 o 
   0  16   0        2.60        1.00      2.64 o 
   2  16   0       53.21       48.02      3.27 o 
   4  16   0       25.35       24.62      2.37 o 
   6  16   0       41.90       45.27      2.94 o 
   8  16   0       20.84       20.78      2.56 o 
   1  17   0        8.48        6.16      2.22 o 
   3  17   0       65.34       61.75      4.01 o 
   5  17   0        6.42        7.15      2.03 o 
   7  17   0        8.74        6.17      2.06 o 
   0  18   0       29.13       23.81      4.69 o 
   2  18   0       30.74       33.57      3.63 o 
   4  18   0       36.38       36.26      3.73 o 
   6  18   0        5.28        5.06      2.23 o 
   8  18   0       18.81       21.58      2.92 o 
   1  19   0       25.37       22.79      3.41 o 
   3  19   0       44.46       50.37      4.40 o 
   5  19   0       18.74       20.18      3.49 o 
   7  19   0        2.91       -1.81      2.41 o 
   0  20   0        0.45       -0.01      3.18 o 
   2  20   0       54.91       63.67      4.98 o 
   4  20   0       27.47       24.07      4.41 o 
   6  20   0        2.53       -1.14      2.98 o 
   1  21   0        9.99       12.75      3.35 o 
   3  21   0       55.95       59.13      5.95 o 
   5  21   0        7.18        3.72      3.59 o 
   0  22   0        6.07       -0.05      4.15 o 
   2  22   0       17.33       15.54      3.67 o 
   4  22   0       57.68       57.56      6.28 o 
   1  23   0        9.05        8.77      3.47 o 
 -13   1   1        4.86        5.15      2.69 o 
 -11   1   1        9.29       10.91      1.73 o 
  -9   1   1      150.17      145.57      2.99 o 
  -7   1   1       59.51       74.49      1.67 o 
  -5   1   1     1996.29     2198.99     16.93 o 
  -3   1   1      990.94     1008.30     10.07 o 
  -1   1   1     1158.05     1105.54     20.73 o 
   1   1   1     6377.80     4339.84    442.15 o 
   3   1   1     2305.05     2560.71     27.74 o 
   5   1   1     1113.02     1256.82     15.51 o 
   7   1   1       56.05       51.91      1.25 o 
   9   1   1        6.84        6.18      1.20 o 
  11   1   1       27.02       26.93      1.68 o 
  13   1   1        4.26        2.54      2.49 o 
 -12   2   1       35.66       36.48      3.39 o 
 -10   2   1       57.81       59.41      2.72 o 
  -8   2   1      283.61      282.64      4.16 o 
  -6   2   1      232.44      257.08      2.58 o 
  -4   2   1      695.10      725.65      5.51 o 
  -2   2   1     4321.20     4487.57     26.71 o 
   0   2   1     3458.68     3406.84     77.97 o 
   2   2   1      514.77      483.54      4.98 o 
   4   2   1      307.10      322.46      2.93 o 
   6   2   1       40.73       43.31      2.45 o 
   8   2   1        7.73        7.21      1.08 o 
  10   2   1      138.07      133.44      3.81 o 
  12   2   1        2.83        4.92      1.50 o 
 -13   3   1        1.85        3.29      2.35 o 
 -11   3   1       23.53       29.13      2.57 o 
  -9   3   1       49.36       55.21      1.96 o 
  -7   3   1      328.28      381.87      3.87 o 
  -5   3   1      760.08      748.42      6.31 o 
  -3   3   1      119.06      111.33      4.45 o 
  -1   3   1    13407.93     8025.16   1123.95 o 
   1   3   1     6299.73     5902.84     52.77 o 
   3   3   1      740.54      753.46      5.96 o 
   5   3   1     1527.00     1692.31     13.09 o 
   7   3   1      162.98      146.78      2.84 o 
   9   3   1      100.01      108.37      2.93 o 
  11   3   1        9.74       12.03      2.39 o 
 -12   4   1        8.58        7.24      2.29 o 
 -10   4   1      133.09      131.38      4.68 o 
  -8   4   1       46.64       49.43      2.04 o 
  -6   4   1      387.50      408.05      4.00 o 
  -4   4   1      113.67       97.89      2.07 o 
  -2   4   1     5431.69     5592.51     36.14 o 
   0   4   1     4138.56     4032.84     23.36 o 
   2   4   1     2182.19     1975.50     33.69 o 
   4   4   1     1260.47     1368.05     14.27 o 
   6   4   1      346.34      371.61      4.20 o 
   8   4   1      420.56      390.70      6.45 o 
  10   4   1       34.15       34.71      3.12 o 
  12   4   1        5.25        1.71      1.73 o 
 -13   5   1        3.40        4.85      1.90 o 
 -11   5   1       70.60       62.86      3.28 o 
  -9   5   1       91.35       91.25      4.18 o 
  -7   5   1       75.22       72.79      1.97 o 
  -5   5   1      501.95      569.60      4.95 o 
  -3   5   1      186.61      193.63      1.78 o 
  -1   5   1     4432.86     4402.88     25.25 o 
   1   5   1      990.78      969.56      5.81 o 
   3   5   1      246.60      269.05      2.70 o 
   5   5   1      512.87      585.73      5.26 o 
   7   5   1       18.30       21.81      1.82 o 
   9   5   1      214.03      201.18      4.03 o 
  11   5   1       20.31       18.96      3.02 o 
 -12   6   1       17.49       18.47      2.12 o 
 -10   6   1       61.07       63.15      3.14 o 
  -8   6   1      107.62      103.71      2.40 o 
  -6   6   1       26.85       31.97      1.51 o 
  -4   6   1      241.90      260.32      6.58 o 
  -2   6   1     2808.89     3008.97     17.22 o 
   0   6   1     5217.84     5464.37     27.80 o 
   2   6   1       10.15        9.65      0.47 o 
   4   6   1      219.97      212.00      2.43 o 
   6   6   1      102.73      120.57      2.89 o 
   8   6   1      115.31      111.28      4.28 o 
  10   6   1        1.18        2.06      1.94 o 
  12   6   1        0.90        2.01      2.63 o 
 -11   7   1        3.66        4.37      1.28 o 
  -9   7   1       12.39       10.31      1.46 o 
  -7   7   1       19.42       22.52      1.31 o 
  -5   7   1      652.40      670.12      5.31 o 
  -3   7   1      671.55      687.05      3.92 o 
  -1   7   1     1485.81     1481.84      7.73 o 
   1   7   1     2353.71     2477.80     12.76 o 
   3   7   1      281.43      318.85      8.14 o 
   5   7   1       23.08       23.64      1.59 o 
   7   7   1      120.42      119.82      2.64 o 
   9   7   1       16.76       18.25      1.79 o 
  11   7   1        2.90        3.55      2.55 o 
 -12   8   1        2.97        2.66      1.53 o 
 -10   8   1       19.12       14.86      2.06 o 
  -8   8   1      135.47      123.63      2.28 o 
  -6   8   1       49.79       55.16      1.46 o 
  -4   8   1      356.63      373.06      3.13 o 
  -2   8   1      100.62      109.18      1.99 o 
   0   8   1     2457.35     2623.82     19.06 o 
   2   8   1      754.93      803.23      5.46 o 
   4   8   1      288.70      303.96      3.00 o 
   6   8   1      308.55      301.79      2.84 o 
   8   8   1      153.95      139.58      3.12 o 
  10   8   1        4.64        3.82      1.73 o 
  12   8   1        7.44        8.77      2.42 o 
 -11   9   1       19.61       20.26      1.98 o 
  -9   9   1       91.69       98.36      3.07 o 
  -7   9   1      407.31      407.38      3.95 o 
  -5   9   1      131.53      125.91      2.28 o 
  -3   9   1       63.42       78.72      2.09 o 
  -1   9   1      113.49      127.70      1.85 o 
   1   9   1     1067.51     1068.29      7.65 o 
   3   9   1      417.16      406.62      2.97 o 
   5   9   1      714.49      668.74     18.93 o 
   7   9   1       33.57       36.01      2.10 o 
   9   9   1       30.62       30.57      2.83 o 
  11   9   1       10.94        9.95      2.24 o 
 -12  10   1        6.51        7.70      2.00 o 
 -10  10   1       35.04       37.32      2.42 o 
  -8  10   1      347.42      330.43      4.61 o 
  -6  10   1       98.47      100.09      2.70 o 
  -4  10   1      366.56      370.96      3.91 o 
  -2  10   1      332.73      325.84      7.52 o 
   0  10   1      441.49      443.02      4.03 o 
   2  10   1      116.85      126.69      2.40 o 
   4  10   1      161.10      161.33      2.15 o 
   6  10   1      309.76      288.41      2.81 o 
   8  10   1       58.31       60.80      3.58 o 
  10  10   1       10.21       10.22      2.19 o 
 -11  11   1       12.45       10.17      2.01 o 
  -9  11   1      146.08      142.10      3.78 o 
  -7  11   1      110.88      111.12      3.23 o 
  -5  11   1       61.97       64.49      2.50 o 
  -3  11   1       33.92       31.33      1.72 o 
  -1  11   1      172.90      154.35      5.82 o 
   1  11   1       46.17       46.12      1.94 o 
   3  11   1      930.73      860.59      5.63 o 
   5  11   1      302.89      291.97      3.40 o 
   7  11   1      508.37      488.49      4.66 o 
   9  11   1       36.12       39.67      3.30 o 
  11  11   1       11.84       12.76      2.94 o 
 -10  12   1        5.15        2.36      1.71 o 
  -8  12   1       30.11       26.51      2.05 o 
  -6  12   1       24.42       27.31      2.00 o 
  -4  12   1      509.12      463.74      5.32 o 
  -2  12   1       33.29       28.81      1.76 o 
   0  12   1       37.79       50.42      2.01 o 
   2  12   1      639.88      648.48      6.24 o 
   4  12   1      643.97      618.28      5.48 o 
   6  12   1       71.72       65.56      2.34 o 
   8  12   1       29.32       25.48      1.73 o 
  10  12   1       11.36       10.71      2.02 o 
 -11  13   1        1.60        2.01      1.91 o 
  -9  13   1        5.69        3.41      1.79 o 
  -7  13   1        2.98        2.94      1.53 o 
  -5  13   1      494.72      488.43      6.17 o 
  -3  13   1       96.43       97.44      3.05 o 
  -1  13   1       23.08       20.54      1.60 o 
   1  13   1       56.91       45.04      2.14 o 
   3  13   1      694.75      676.77      6.99 o 
   5  13   1       26.60       31.18      2.01 o 
   7  13   1       16.47       18.92      1.89 o 
   9  13   1        1.24       -0.87      1.46 o 
 -10  14   1       10.54        7.37      2.26 o 
  -8  14   1       43.00       42.86      2.69 o 
  -6  14   1      181.17      197.65      4.67 o 
  -4  14   1       38.32       33.14      2.51 o 
  -2  14   1        2.88        2.76      1.08 o 
   0  14   1       26.85       24.40      1.90 o 
   2  14   1      154.00      161.14      3.88 o 
   4  14   1       21.91       25.07      2.10 o 
   6  14   1       64.55       69.42      3.25 o 
   8  14   1       12.27       11.21      2.10 o 
  10  14   1       10.51       10.32      2.21 o 
  -9  15   1       11.97       11.55      2.49 o 
  -7  15   1       68.28       72.31      3.59 o 
  -5  15   1        1.07       -0.21      1.56 o 
  -3  15   1      133.49      121.02      3.16 o 
  -1  15   1       10.30       14.26      2.13 o 
   1  15   1      157.49      136.24      3.84 o 
   3  15   1       14.14       13.39      1.82 o 
   5  15   1       69.82       69.78      3.45 o 
   7  15   1       13.37       14.12      2.04 o 
   9  15   1       16.10       20.93      2.68 o 
  -8  16   1       11.44       14.91      2.32 o 
  -6  16   1       24.97       22.95      2.64 o 
  -4  16   1       80.68       76.79      3.47 o 
  -2  16   1       89.61       83.15      3.93 o 
   0  16   1       31.88       26.89      3.07 o 
   2  16   1       48.71       32.31      2.67 o 
   4  16   1      115.11      113.50      4.29 o 
   6  16   1        2.96        4.04      1.78 o 
   8  16   1        7.47        8.17      2.35 o 
  -9  17   1        5.13        5.98      2.61 o 
  -7  17   1        7.26        6.07      2.21 o 
  -5  17   1        1.04        0.30      1.75 o 
  -3  17   1        8.04        5.27      2.05 o 
  -1  17   1       79.00       73.62      4.64 o 
   1  17   1       90.51       82.22      4.57 o 
   3  17   1       49.53       52.64      3.34 o 
   5  17   1       15.16       16.40      2.55 o 
   7  17   1        8.03        8.41      2.24 o 
  -8  18   1       19.07       18.87      2.96 o 
  -6  18   1       41.18       44.19      3.63 o 
  -4  18   1       35.91       30.17      3.17 o 
  -2  18   1        0.83        1.73      2.30 o 
   0  18   1       20.39       19.30      2.93 o 
   2  18   1       15.36       15.54      2.93 o 
   4  18   1        0.30        0.38      2.26 o 
   6  18   1       45.08       52.48      3.88 o 
   8  18   1        7.42        8.08      2.56 o 
  -7  19   1        7.22        4.91      2.98 o 
  -5  19   1       12.04        9.24      3.40 o 
  -3  19   1       21.54       27.10      3.68 o 
  -1  19   1        0.50        0.55      2.25 o 
   1  19   1       16.75       24.63      3.53 o 
   3  19   1       40.25       51.21      4.42 o 
   5  19   1        6.73        7.39      2.97 o 
   7  19   1       17.21       20.80      2.81 o 
  -6  20   1        3.94        6.85      3.61 o 
  -4  20   1       40.93       40.33      5.09 o 
  -2  20   1       26.06       27.02      3.83 o 
   0  20   1       21.96       20.80      3.54 o 
   2  20   1       38.62       45.00      4.38 o 
   4  20   1        5.87       10.71      3.72 o 
   6  20   1       19.71       22.69      3.82 o 
  -5  21   1       35.08       38.48      5.39 o 
  -3  21   1        4.72        3.13      2.95 o 
  -1  21   1       28.51       31.65      3.90 o 
   1  21   1       47.62       65.86      5.22 o 
   3  21   1       14.88       19.14      4.35 o 
   5  21   1        1.13       -1.36      3.13 o 
  -4  22   1       57.47       65.83      6.62 o 
  -2  22   1       19.58       19.78      3.91 o 
   0  22   1       24.27       30.29      4.28 o 
   2  22   1       68.77       79.37      6.24 o 
  -1  23   1        7.76        7.56      3.47 o 
 -12   0   2        3.05        3.47      2.66 o 
 -10   0   2        0.86        0.24      2.13 o 
  -8   0   2       25.70       19.39      2.38 o 
  -6   0   2     1197.32     1210.55     11.18 o 
  -4   0   2      529.60      538.20      6.24 o 
   0   0   2     1078.55     1155.25      8.05 o 
   2   0   2     1412.84     1314.90     51.49 o 
   4   0   2      776.22      815.62     11.22 o 
   6   0   2      693.52      680.15     14.60 o 
   8   0   2      598.33      605.43      6.62 o 
  10   0   2       50.58       51.02      2.71 o 
  12   0   2        9.72        7.61      2.18 o 
 -13   1   2       21.57       21.51      2.56 o 
 -11   1   2       11.69        9.70      2.02 o 
  -9   1   2       95.05       97.01      3.46 o 
  -7   1   2        7.64        7.09      0.85 o 
  -5   1   2      846.57      865.98      6.38 o 
  -3   1   2     5625.50     5780.88     39.20 o 
  -1   1   2     6969.88     6073.87    288.30 o 
   1   1   2     2025.38     1954.38     25.03 o 
   3   1   2       10.10       11.51      0.50 o 
   5   1   2      366.61      377.12      2.55 o 
   7   1   2      645.80      633.39      7.09 o 
   9   1   2      113.01      111.53      2.72 o 
  11   1   2        4.00        4.23      1.12 o 
 -12   2   2       21.21       18.55      1.99 o 
 -10   2   2       13.67       10.21      1.86 o 
  -8   2   2      427.89      399.88      5.42 o 
  -6   2   2      211.01      211.68      2.39 o 
  -4   2   2      131.18      133.95      3.23 o 
  -2   2   2     4658.37     4369.05    151.20 o 
   0   2   2    18202.82    17765.51    128.32 o 
   2   2   2      178.52      169.90      3.28 o 
   4   2   2     2428.71     2741.93     23.39 o 
   6   2   2       76.75       83.70      5.02 o 
   8   2   2      766.77      717.54      8.48 o 
  10   2   2       43.33       42.27      2.47 o 
  12   2   2        0.34       -0.88      1.14 o 
 -13   3   2       60.85       62.81      3.65 o 
 -11   3   2        3.22        4.05      1.47 o 
  -9   3   2       47.34       48.34      2.51 o 
  -7   3   2      340.69      336.99      3.37 o 
  -5   3   2       93.27      104.23      1.49 o 
  -3   3   2       22.51       25.00      0.76 o 
  -1   3   2     7424.72     7463.31     51.71 o 
   1   3   2      940.64      980.75      6.05 o 
   3   3   2      813.67      888.66      7.64 o 
   5   3   2       21.20       20.41      1.21 o 
   7   3   2       59.43       57.60      2.26 o 
   9   3   2      329.88      320.85      4.72 o 
  11   3   2        0.58       -0.78      1.31 o 
 -12   4   2       34.21       33.18      3.05 o 
 -10   4   2        0.94        0.14      1.14 o 
  -8   4   2      168.45      177.65      2.89 o 
  -6   4   2      818.45      839.79      5.96 o 
  -4   4   2      493.55      489.72      3.25 o 
  -2   4   2     3868.13     3961.53     31.43 o 
   0   4   2     1495.96     1419.69     33.99 o 
   2   4   2     2136.86     1990.58     73.28 o 
   4   4   2      906.17      983.50      6.51 o 
   6   4   2       43.15       42.60      1.91 o 
   8   4   2      134.86      136.27      4.26 o 
  10   4   2      113.97      113.19      3.56 o 
  12   4   2       18.58       25.19      3.05 o 
 -13   5   2        4.58        3.76      2.07 o 
 -11   5   2        0.92        1.11      1.60 o 
  -9   5   2      101.11      105.80      2.73 o 
  -7   5   2      147.91      159.00      2.20 o 
  -5   5   2       39.60       43.13      1.23 o 
  -3   5   2      266.51      278.20      2.26 o 
  -1   5   2     5219.31     5271.65     24.86 o 
   1   5   2     2321.91     2337.95     14.74 o 
   3   5   2     4139.13     4304.03    120.67 o 
   5   5   2      160.15      151.94      2.80 o 
   7   5   2       49.83       47.48      2.52 o 
   9   5   2      118.70      112.95      4.14 o 
  11   5   2        8.62        8.96      2.32 o 
 -12   6   2        3.49        1.85      1.97 o 
 -10   6   2       11.33       12.78      1.52 o 
  -8   6   2       15.42       16.32      1.19 o 
  -6   6   2       77.52       71.33      2.01 o 
  -4   6   2      170.00      174.04      1.92 o 
  -2   6   2      266.73      263.84      2.82 o 
   0   6   2      937.30      869.21      6.89 o 
   2   6   2     1059.86     1165.03      9.96 o 
   4   6   2       59.79       58.56      1.80 o 
   6   6   2      316.87      318.27      4.29 o 
   8   6   2       98.30       94.24      3.80 o 
  10   6   2       38.42       31.86      3.18 o 
  12   6   2        1.10        3.50      2.47 o 
 -11   7   2        8.98        9.84      2.08 o 
  -9   7   2       64.30       68.64      2.46 o 
  -7   7   2      577.94      584.87      4.48 o 
  -5   7   2       61.08       55.92      1.47 o 
  -3   7   2     1191.18     1263.50     11.75 o 
  -1   7   2      197.38      207.42      2.48 o 
   1   7   2       50.50       43.79      1.24 o 
   3   7   2      614.17      674.77     17.84 o 
   5   7   2      355.57      353.34      3.04 o 
   7   7   2       85.80       77.30      3.33 o 
   9   7   2       20.73       17.85      2.38 o 
  11   7   2       11.10        9.14      2.47 o 
 -12   8   2        3.09        4.64      1.83 o 
 -10   8   2       37.44       37.14      1.99 o 
  -8   8   2       27.48       25.68      1.64 o 
  -6   8   2      224.93      210.26      7.32 o 
  -4   8   2     1041.61     1052.93      5.95 o 
  -2   8   2       64.91       62.24      3.93 o 
   0   8   2      235.21      273.34      4.59 o 
   2   8   2       24.23       27.07      1.12 o 
   4   8   2      415.31      441.62      3.85 o 
   6   8   2       88.66       84.20      2.52 o 
   8   8   2       47.57       36.99      1.99 o 
  10   8   2       14.49       12.88      2.58 o 
  12   8   2        1.13       -1.79      2.90 o 
 -11   9   2       17.41       14.98      2.21 o 
  -9   9   2      136.70      137.32      3.36 o 
  -7   9   2       42.71       41.39      2.02 o 
  -5   9   2        5.24        4.39      0.89 o 
  -3   9   2      543.32      593.08      5.66 o 
  -1   9   2     2988.11     3222.30     14.57 o 
   1   9   2      341.66      381.82      3.90 o 
   3   9   2      102.00      104.81      1.73 o 
   5   9   2     1049.51      982.97      6.28 o 
   7   9   2      164.21      158.14      3.68 o 
   9   9   2       30.69       31.49      2.41 o 
  11   9   2        8.65       10.63      1.96 o 
 -12  10   2       15.35       14.12      2.33 o 
 -10  10   2       86.20       88.48      3.82 o 
  -8  10   2       44.92       43.13      2.34 o 
  -6  10   2      113.04      121.13      2.99 o 
  -4  10   2      710.00      647.81     30.52 o 
  -2  10   2      138.01      142.50      2.92 o 
   0  10   2       29.58       29.18      1.80 o 
   2  10   2      503.67      471.63      4.33 o 
   4  10   2       38.12       30.29      1.29 o 
   6  10   2      571.59      551.38      4.90 o 
   8  10   2      123.75      111.61      3.85 o 
  10  10   2        4.90        5.65      1.93 o 
 -11  11   2        1.25        0.72      1.83 o 
  -9  11   2       31.98       31.57      2.42 o 
  -7  11   2      179.30      177.48      3.91 o 
  -5  11   2      171.59      173.20      3.37 o 
  -3  11   2      183.31      175.09      3.12 o 
  -1  11   2        5.34        4.19      0.90 o 
   1  11   2      324.64      298.20      4.12 o 
   3  11   2      176.71      173.25      2.56 o 
   5  11   2      354.29      342.18      3.55 o 
   7  11   2       74.73       69.36      2.00 o 
   9  11   2        1.48        0.14      1.77 o 
  11  11   2        4.69        2.92      2.20 o 
 -10  12   2       23.59       22.53      2.79 o 
  -8  12   2        0.13        0.35      1.32 o 
  -6  12   2      152.83      157.93      4.15 o 
  -4  12   2      199.49      194.41      3.69 o 
  -2  12   2        3.68        4.84      1.02 o 
   0  12   2      169.61      151.87      3.03 o 
   2  12   2      245.69      259.55      3.76 o 
   4  12   2      356.35      333.42      4.26 o 
   6  12   2      123.50      122.47      2.84 o 
   8  12   2       36.88       29.98      2.41 o 
  10  12   2       12.45       15.94      2.94 o 
 -11  13   2        5.25        6.16      2.28 o 
  -9  13   2       49.73       51.96      3.20 o 
  -7  13   2       16.73       17.10      2.04 o 
  -5  13   2      795.11      796.47      8.00 o 
  -3  13   2      100.39       93.65      2.48 o 
  -1  13   2      124.62      128.42      3.07 o 
   1  13   2      692.59      644.17      6.53 o 
   3  13   2       10.71        9.84      1.61 o 
   5  13   2       74.58       72.28      2.61 o 
   7  13   2        1.92        2.51      1.16 o 
   9  13   2       12.24       13.15      1.64 o 
 -10  14   2        4.03        5.52      2.28 o 
  -8  14   2        0.93        0.83      1.56 o 
  -6  14   2      359.64      352.62      6.40 o 
  -4  14   2      186.50      181.02      4.28 o 
  -2  14   2        3.48        1.89      1.23 o 
   0  14   2      379.36      346.72      5.49 o 
   2  14   2      761.16      719.07      7.18 o 
   4  14   2       49.56       55.69      2.78 o 
   6  14   2        2.67        3.47      1.54 o 
   8  14   2        0.47        0.84      1.61 o 
  10  14   2        2.44        3.75      1.85 o 
  -9  15   2       11.35       10.21      2.20 o 
  -7  15   2       63.69       67.52      3.76 o 
  -5  15   2       80.33       76.03      3.70 o 
  -3  15   2      107.41       95.94      3.63 o 
  -1  15   2       13.63       13.46      2.19 o 
   1  15   2      208.27      190.98      4.16 o 
   3  15   2      122.44      112.58      3.54 o 
   5  15   2       43.02       46.22      2.95 o 
   7  15   2        0.41        0.44      1.50 o 
   9  15   2        5.37        4.35      2.02 o 
  -8  16   2        4.05        6.07      2.10 o 
  -6  16   2        7.72        8.08      2.12 o 
  -4  16   2        1.70        1.66      1.80 o 
  -2  16   2        7.79        5.78      2.13 o 
   0  16   2       30.21       22.50      2.64 o 
   2  16   2       33.92       34.48      2.67 o 
   4  16   2       25.17       21.35      2.27 o 
   6  16   2       23.03       25.09      2.55 o 
   8  16   2        3.12        2.41      2.06 o 
  -9  17   2       10.88        9.41      2.40 o 
  -7  17   2        5.94        4.38      2.04 o 
  -5  17   2      150.75      152.67      5.23 o 
  -3  17   2       33.14       31.00      3.27 o 
  -1  17   2        2.34        0.19      2.04 o 
   1  17   2      109.41      109.44      5.10 o 
   3  17   2        4.65        3.11      1.82 o 
   5  17   2       13.27       10.33      2.29 o 
   7  17   2       46.37       57.99      3.77 o 
  -8  18   2        0.24        0.22      2.21 o 
  -6  18   2       10.33        8.61      2.84 o 
  -4  18   2       90.72       92.81      5.23 o 
  -2  18   2       13.85       13.24      2.76 o 
   0  18   2       45.79       45.33      3.60 o 
   2  18   2        4.43        0.78      2.32 o 
   4  18   2       14.41       14.97      2.63 o 
   6  18   2       41.22       45.51      3.68 o 
  -7  19   2       11.96       10.67      3.57 o 
  -5  19   2        4.00        4.68      3.12 o 
  -3  19   2       73.15       80.34      5.02 o 
  -1  19   2       17.97       17.71      2.88 o 
   1  19   2        3.35        7.47      2.72 o 
   3  19   2        0.25        0.13      2.84 o 
   5  19   2        2.27        3.70      2.53 o 
   7  19   2        3.43        3.17      2.39 o 
  -6  20   2        7.91        7.24      3.33 o 
  -4  20   2       85.02       90.60      6.40 o 
  -2  20   2       12.38        9.86      3.08 o 
   0  20   2       40.16       40.54      4.30 o 
   2  20   2       16.69       18.40      3.44 o 
   4  20   2       37.35       35.79      4.88 o 
   6  20   2        4.89        5.41      2.86 o 
  -5  21   2       44.46       46.16      5.67 o 
  -3  21   2       10.24       11.54      3.50 o 
  -1  21   2       21.46       16.19      3.56 o 
   1  21   2       70.64       76.79      5.55 o 
   3  21   2        5.23        4.63      3.56 o 
  -2  22   2        4.12        3.51      3.18 o 
   0  22   2        0.84       -0.03      3.03 o 
   2  22   2        2.63        2.75      3.64 o 
 -13   1   3        0.22       -1.63      1.63 o 
 -11   1   3       10.71        9.67      1.66 o 
  -9   1   3      163.90      159.89      3.72 o 
  -7   1   3       77.08       82.31      1.86 o 
  -5   1   3      755.86      740.00      6.33 o 
  -3   1   3     6019.79     6320.54     54.03 o 
  -1   1   3     2071.03     1903.54     80.97 o 
   1   1   3      732.20      739.76     16.16 o 
   3   1   3      906.88      927.72     21.72 o 
   5   1   3       54.99       56.02      1.66 o 
   7   1   3      157.66      153.22      1.88 o 
   9   1   3      128.57      131.30      3.02 o 
  11   1   3        7.45        8.52      1.32 o 
 -12   2   3       17.49       15.50      2.11 o 
 -10   2   3       48.81       46.37      2.77 o 
  -8   2   3       48.10       46.80      2.18 o 
  -6   2   3      105.19      116.82      1.94 o 
  -4   2   3     1751.65     1862.41     12.61 o 
  -2   2   3    11069.18    11439.67     62.35 o 
   0   2   3     1357.24     1378.25      8.87 o 
   2   2   3     2013.46     2013.23     11.53 o 
   4   2   3      127.09      139.10      1.54 o 
   6   2   3       38.44       33.02      1.15 o 
   8   2   3      240.20      231.14      3.52 o 
  10   2   3        7.34        7.33      1.49 o 
  12   2   3        0.63        0.00      1.21 o 
 -13   3   3       16.89       22.41      2.97 o 
 -11   3   3       28.02       29.75      2.39 o 
  -9   3   3       94.31      103.08      3.03 o 
  -7   3   3        9.93        8.17      0.88 o 
  -5   3   3      336.96      334.00      3.88 o 
  -3   3   3      245.50      254.22      2.14 o 
  -1   3   3     3738.25     3726.04     26.03 o 
   1   3   3       61.55       63.73      0.99 o 
   3   3   3     1384.66     1504.77     10.77 o 
   5   3   3      154.37      174.79      1.59 o 
   7   3   3      688.13      686.46      8.68 o 
   9   3   3       31.67       37.31      1.98 o 
  11   3   3        2.57        1.48      1.50 o 
 -12   4   3       14.77       12.05      2.06 o 
 -10   4   3      129.42      127.87      3.74 o 
  -8   4   3       58.50       60.47      2.14 o 
  -6   4   3      262.43      262.87      2.75 o 
  -4   4   3     1478.28     1535.09      9.50 o 
  -2   4   3     2820.58     2929.06     18.69 o 
   0   4   3     1467.01     1276.70     56.14 o 
   2   4   3      149.54      170.86      1.48 o 
   4   4   3      407.50      496.23      4.16 o 
   6   4   3        6.73        8.57      1.19 o 
   8   4   3      222.50      222.12      5.05 o 
  10   4   3       28.69       29.07      2.28 o 
  12   4   3        1.95        3.24      1.97 o 
 -13   5   3       15.48       14.02      2.92 o 
 -11   5   3       29.42       27.60      2.43 o 
  -9   5   3      140.93      134.51      3.51 o 
  -7   5   3       14.03       12.12      1.06 o 
  -5   5   3      149.15      144.11      1.88 o 
  -3   5   3     1929.04     1793.67     58.42 o 
  -1   5   3      464.06      484.16      4.58 o 
   1   5   3      728.58      753.12      4.29 o 
   3   5   3      542.54      629.39      6.38 o 
   5   5   3       11.95       13.98      0.88 o 
   7   5   3      389.13      345.73      6.09 o 
   9   5   3        3.25        1.04      1.61 o 
  11   5   3       16.21       15.18      1.98 o 
 -12   6   3       28.52       26.25      3.15 o 
 -10   6   3       26.75       27.11      2.27 o 
  -8   6   3        1.37        0.38      0.98 o 
  -6   6   3      318.97      336.95      3.20 o 
  -4   6   3      822.45      859.03      4.83 o 
  -2   6   3     5096.43     5410.09     36.22 o 
   0   6   3     1157.07     1096.29     43.28 o 
   2   6   3     1833.84     2004.01     13.73 o 
   4   6   3      127.46      120.82      5.20 o 
   6   6   3      112.86      106.88      2.91 o 
   8   6   3        1.43       -0.86      1.47 o 
  10   6   3        1.19       -0.13      1.86 o 
  12   6   3        0.61       -1.99      2.26 o 
 -11   7   3       12.64       10.34      1.77 o 
  -9   7   3       33.81       34.29      2.28 o 
  -7   7   3      127.01      145.45      2.88 o 
  -5   7   3      379.27      379.90      3.62 o 
  -3   7   3       33.15       29.89      2.20 o 
  -1   7   3     2395.56     2572.73     18.57 o 
   1   7   3      523.16      444.17     16.01 o 
   3   7   3      992.14      998.44     21.78 o 
   5   7   3      119.52      112.21      2.04 o 
   7   7   3       71.29       64.11      2.27 o 
   9   7   3       11.38       10.08      2.26 o 
  11   7   3       13.05       13.39      3.19 o 
 -12   8   3        2.06        0.93      1.90 o 
 -10   8   3      110.48      113.51      3.79 o 
  -8   8   3       30.99       30.04      1.93 o 
  -6   8   3      258.38      266.85      3.32 o 
  -4   8   3      293.29      280.61      3.38 o 
  -2   8   3     1094.94     1141.50     11.41 o 
   0   8   3     1692.23     1702.92     10.75 o 
   2   8   3     1027.23     1080.97      7.20 o 
   4   8   3      426.33      395.69      9.15 o 
   6   8   3       23.32       21.92      1.83 o 
   8   8   3       19.21       23.45      1.85 o 
  10   8   3        4.12        4.61      2.33 o 
 -11   9   3       14.60       13.62      2.38 o 
  -9   9   3       79.88       88.95      3.34 o 
  -7   9   3      157.90      151.00      3.42 o 
  -5   9   3       77.71       75.97      2.34 o 
  -3   9   3      267.33      285.80      4.03 o 
  -1   9   3     1407.58     1386.67     10.43 o 
   1   9   3      488.18      477.83      4.29 o 
   3   9   3      658.77      632.02      4.71 o 
   5   9   3      104.39       99.44      2.42 o 
   7   9   3       62.41       56.71      2.80 o 
   9   9   3        1.71        2.94      1.44 o 
  11   9   3        4.35        0.94      2.94 o 
 -12  10   3       27.67       29.61      3.16 o 
 -10  10   3       79.97       76.36      3.44 o 
  -8  10   3      102.73      105.07      3.28 o 
  -6  10   3      500.07      497.44      5.95 o 
  -4  10   3      146.14      150.81      3.05 o 
  -2  10   3      494.26      454.05     22.07 o 
   0  10   3      519.89      570.37      4.98 o 
   2  10   3       27.01       27.31      1.76 o 
   4  10   3      966.80      883.21     17.63 o 
   6  10   3      131.60      120.87      2.72 o 
   8  10   3        2.19       -0.62      1.48 o 
  10  10   3        0.09        1.04      1.61 o 
 -11  11   3       49.82       49.00      3.70 o 
  -9  11   3        4.18        4.09      1.62 o 
  -7  11   3       34.48       35.80      2.44 o 
  -5  11   3       85.18       76.54      2.82 o 
  -3  11   3       37.93       39.75      2.06 o 
  -1  11   3       77.36       78.30      2.23 o 
   1  11   3      749.89      709.90      6.06 o 
   3  11   3      306.76      295.58      3.71 o 
   5  11   3      259.89      249.95      3.59 o 
   7  11   3       58.45       50.79      1.94 o 
   9  11   3        1.40        0.32      1.73 o 
 -10  12   3       44.67       47.21      3.24 o 
  -8  12   3       58.72       58.03      3.15 o 
  -6  12   3       76.50       72.46      3.33 o 
  -4  12   3       82.50       86.49      3.13 o 
  -2  12   3       28.71       29.56      1.81 o 
   0  12   3      356.57      369.56      4.16 o 
   2  12   3      458.75      457.90      5.18 o 
   4  12   3      251.21      238.32      4.06 o 
   6  12   3      122.80      115.54      2.84 o 
   8  12   3       18.10       15.62      2.06 o 
  10  12   3       35.33       37.07      3.71 o 
  -9  13   3       10.23        8.01      2.14 o 
  -7  13   3      110.60      116.62      4.03 o 
  -5  13   3       57.07       53.20      2.98 o 
  -3  13   3      131.84      137.41      3.53 o 
  -1  13   3      336.95      339.80      4.60 o 
   1  13   3      708.13      673.90      7.08 o 
   3  13   3      117.86      121.52      3.20 o 
   5  13   3       24.68       24.59      1.99 o 
   7  13   3        0.39        0.47      1.03 o 
   9  13   3       17.75       18.96      1.85 o 
 -10  14   3        5.18        4.03      2.07 o 
  -8  14   3       81.00       90.58      4.26 o 
  -6  14   3       30.79       32.22      2.81 o 
  -4  14   3       72.95       71.35      3.31 o 
  -2  14   3      210.39      202.37      4.96 o 
   0  14   3       55.26       57.09      2.87 o 
   2  14   3      336.63      331.14      5.35 o 
   4  14   3      158.76      156.78      3.83 o 
   6  14   3       21.87       22.13      2.00 o 
   8  14   3        7.74        7.86      1.77 o 
  -9  15   3        2.34        4.50      2.12 o 
  -7  15   3        8.43        8.03      2.06 o 
  -5  15   3       40.08       36.89      2.88 o 
  -3  15   3       35.60       35.59      2.94 o 
  -1  15   3      168.03      139.83      4.55 o 
   1  15   3      134.04      149.93      4.00 o 
   3  15   3      130.97      132.81      4.07 o 
   5  15   3       22.24       28.65      2.56 o 
   7  15   3       19.92       20.05      2.08 o 
   9  15   3        1.42        1.27      1.70 o 
  -8  16   3        3.82        3.72      2.20 o 
  -6  16   3      177.39      174.15      6.05 o 
  -4  16   3       15.81       17.94      2.68 o 
  -2  16   3       20.68       18.83      2.97 o 
   0  16   3       26.99       22.06      2.83 o 
   2  16   3       13.94       14.22      2.13 o 
   4  16   3        6.80        8.52      2.01 o 
   6  16   3       31.21       32.35      2.80 o 
   8  16   3        1.20        0.91      2.13 o 
  -7  17   3        7.41        7.33      2.77 o 
  -5  17   3       49.89       46.61      4.90 o 
  -3  17   3       28.08       34.52      3.64 o 
  -1  17   3       70.61       60.34      4.16 o 
   1  17   3       14.52       10.28      2.70 o 
   3  17   3       11.64       14.52      2.35 o 
   5  17   3       28.32       33.00      3.12 o 
   7  17   3        8.33        9.17      2.36 o 
  -8  18   3       32.23       31.88      4.00 o 
  -6  18   3        8.75        7.39      3.36 o 
  -4  18   3       15.00       13.92      3.09 o 
  -2  18   3       30.20       28.65      3.24 o 
   0  18   3        7.70        6.50      2.37 o 
   2  18   3       53.93       57.36      4.25 o 
   4  18   3       10.75       11.04      2.51 o 
   6  18   3       11.97       13.30      2.64 o 
  -7  19   3        8.00        1.32      3.11 o 
  -5  19   3       10.57       11.13      3.42 o 
  -3  19   3        4.39        2.53      2.45 o 
  -1  19   3       29.78       35.94      3.56 o 
   1  19   3       63.79       67.50      4.94 o 
   3  19   3       24.83       26.97      3.96 o 
   5  19   3       25.40       27.98      3.73 o 
  -6  20   3        6.53       11.25      3.75 o 
  -4  20   3       13.36       11.32      3.68 o 
  -2  20   3       15.81       15.36      3.03 o 
   0  20   3       87.80       90.80      5.83 o 
   2  20   3       31.54       34.65      4.82 o 
   4  20   3       25.31       28.26      4.27 o 
  -5  21   3       32.88       37.00      5.14 o 
  -3  21   3        1.36        1.95      2.66 o 
  -1  21   3       54.90       68.80      5.48 o 
   1  21   3       54.36       65.87      5.37 o 
   3  21   3       20.36       18.21      4.38 o 
  -2  22   3       24.61       26.00      4.18 o 
   0  22   3       91.50      101.18      6.91 o 
   2  22   3       11.05       12.28      4.30 o 
 -12   0   4        3.03        3.80      2.71 o 
 -10   0   4       40.62       41.16      4.05 o 
  -8   0   4      414.62      441.00      8.45 o 
  -6   0   4      222.06      233.16      3.33 o 
  -4   0   4    12349.78    12845.39    110.48 o 
  -2   0   4     2307.25     2388.94     14.56 o 
   0   0   4      221.49      240.08      3.10 o 
   2   0   4       16.81       15.98      1.01 o 
   4   0   4      161.94      177.06      2.37 o 
   6   0   4      496.62      493.71      4.82 o 
   8   0   4      101.83       95.29      2.63 o 
  10   0   4       11.02       13.21      1.99 o 
  12   0   4       20.75       17.75      2.94 o 
 -13   1   4        0.39       -1.80      1.80 o 
 -11   1   4        4.84        4.98      1.76 o 
  -9   1   4        4.18        3.52      1.47 o 
  -7   1   4      295.12      300.44      2.87 o 
  -5   1   4     3556.03     3585.59     26.91 o 
  -3   1   4     1992.14     2133.26      6.74 o 
  -1   1   4      972.94      918.50     33.07 o 
   1   1   4       61.28       50.34      2.75 o 
   3   1   4       88.91      112.97      1.38 o 
   5   1   4      221.27      205.40      2.01 o 
   7   1   4      317.80      303.93      3.08 o 
   9   1   4       19.11       18.70      1.50 o 
  11   1   4        5.50        6.43      1.38 o 
 -12   2   4       19.58       22.39      2.78 o 
 -10   2   4       46.87       44.53      2.97 o 
  -8   2   4      212.31      206.97      4.18 o 
  -6   2   4       33.56       35.88      1.41 o 
  -4   2   4      921.01      994.67      5.82 o 
  -2   2   4       61.65       59.19      1.44 o 
   0   2   4        8.04        8.82      0.64 o 
   2   2   4     8168.08     8281.60    185.85 o 
   4   2   4      164.99      158.99      1.86 o 
   6   2   4     2000.48     1926.45     25.21 o 
   8   2   4       27.14       28.60      1.79 o 
  10   2   4        7.45        5.99      1.30 o 
  12   2   4       27.56       34.07      2.35 o 
 -13   3   4        6.91        4.33      2.40 o 
 -11   3   4       14.30       12.37      2.09 o 
  -9   3   4        2.93        2.17      1.36 o 
  -7   3   4       72.34       72.73      2.26 o 
  -5   3   4       53.01       60.24      1.76 o 
  -3   3   4       51.83       56.03      1.30 o 
  -1   3   4      393.56      381.38      8.27 o 
   1   3   4      808.87      872.15      5.55 o 
   3   3   4      227.56      220.46      5.04 o 
   5   3   4      106.60      102.79      1.80 o 
   7   3   4     1116.93     1012.09     15.75 o 
   9   3   4       19.48       19.60      1.93 o 
  11   3   4        5.43        7.43      1.43 o 
 -12   4   4        1.55        0.53      1.89 o 
 -10   4   4       51.52       53.56      3.12 o 
  -8   4   4      214.26      230.99      4.48 o 
  -6   4   4       19.70       20.97      1.29 o 
  -4   4   4      358.61      326.54     10.44 o 
  -2   4   4      546.34      521.63     17.47 o 
   0   4   4      230.36      259.48      2.94 o 
   2   4   4      291.83      331.34      2.34 o 
   4   4   4      287.57      308.35      2.91 o 
   6   4   4      105.40       94.46      2.35 o 
   8   4   4      338.36      314.91      4.44 o 
  10   4   4       20.20       22.82      2.29 o 
 -11   5   4        7.59        8.14      2.09 o 
  -9   5   4       50.04       49.96      2.77 o 
  -7   5   4       33.13       23.42      1.67 o 
  -5   5   4      160.22      174.44      2.56 o 
  -3   5   4      909.09      889.93     10.80 o 
  -1   5   4      762.04      815.20      8.64 o 
   1   5   4     2364.78     2622.54     17.03 o 
   3   5   4      406.14      375.53      9.12 o 
   5   5   4      163.03      170.75      2.33 o 
   7   5   4       91.02       91.30      2.56 o 
   9   5   4       34.31       35.25      2.06 o 
  11   5   4       26.69       31.87      2.65 o 
 -12   6   4        3.47        3.54      2.18 o 
 -10   6   4       11.01        9.52      1.87 o 
  -8   6   4      221.34      224.91      4.23 o 
  -6   6   4       73.06       71.97      2.16 o 
  -4   6   4      807.98      835.98      8.59 o 
  -2   6   4       78.14       82.34      1.78 o 
   0   6   4      823.45      783.95      5.74 o 
   2   6   4      634.13      686.49      5.05 o 
   4   6   4       59.24       58.46      1.74 o 
   6   6   4      221.61      205.31      3.67 o 
   8   6   4       25.85       22.62      1.64 o 
  10   6   4        6.77        4.42      1.55 o 
 -11   7   4       24.70       28.36      2.80 o 
  -9   7   4       13.34       12.43      1.89 o 
  -7   7   4      208.10      197.15      3.88 o 
  -5   7   4      104.03      114.82      2.37 o 
  -3   7   4      365.81      377.30      4.85 o 
  -1   7   4      155.50      187.06      2.65 o 
   1   7   4      414.22      489.80      4.17 o 
   3   7   4      256.75      277.59      2.59 o 
   5   7   4       63.22       66.98      2.01 o 
   7   7   4        9.55        8.26      1.55 o 
   9   7   4       19.13       21.90      2.08 o 
  11   7   4        8.85       10.82      3.23 o 
 -12   8   4        1.78        1.54      2.17 o 
 -10   8   4       25.13       22.69      2.34 o 
  -8   8   4       11.33       10.31      1.67 o 
  -6   8   4      206.58      229.66      3.66 o 
  -4   8   4       68.88       77.79      2.23 o 
  -2   8   4      351.07      351.09      3.77 o 
   0   8   4        3.79        4.47      0.92 o 
   2   8   4       10.30       10.96      0.87 o 
   4   8   4       74.92       70.00      1.61 o 
   6   8   4        0.12       -0.01      1.22 o 
   8   8   4       77.63       73.62      3.11 o 
  10   8   4        6.40        5.51      1.59 o 
 -11   9   4       68.46       64.83      3.85 o 
  -9   9   4       26.35       25.03      2.36 o 
  -7   9   4       17.17       14.12      1.85 o 
  -5   9   4       79.13       88.64      2.50 o 
  -3   9   4      262.62      300.76      4.17 o 
  -1   9   4      368.99      376.89      3.83 o 
   1   9   4       18.31       18.41      1.32 o 
   3   9   4     1414.23     1322.03     10.79 o 
   5   9   4      390.40      357.95      3.62 o 
   7   9   4        8.69        9.60      1.84 o 
   9   9   4       18.43       19.38      2.26 o 
  11   9   4        5.85        4.63      3.47 o 
 -10  10   4       23.83       27.01      2.84 o 
  -8  10   4       90.65      104.19      3.88 o 
  -6  10   4       32.67       31.22      2.27 o 
  -4  10   4       21.34       21.98      1.70 o 
  -2  10   4      123.52      121.96      2.78 o 
   0  10   4       32.96       34.27      1.71 o 
   2  10   4      480.37      419.86     13.59 o 
   4  10   4      477.95      459.54      4.75 o 
   6  10   4      379.31      354.20      4.58 o 
   8  10   4        0.84       -0.81      1.64 o 
  10  10   4       10.34       12.97      2.35 o 
 -11  11   4       15.09       13.05      2.53 o 
  -9  11   4       36.07       38.50      3.21 o 
  -7  11   4       97.86       89.16      3.70 o 
  -5  11   4        2.28        3.15      1.40 o 
  -3  11   4        2.14        5.75      1.32 o 
  -1  11   4        9.48        8.18      1.18 o 
   1  11   4      391.72      365.23      4.46 o 
   3  11   4      597.44      597.23      6.32 o 
   5  11   4      103.00      103.60      2.82 o 
   7  11   4        6.49        6.16      1.63 o 
   9  11   4        8.13        5.52      2.28 o 
 -10  12   4        8.43        9.92      2.40 o 
  -8  12   4       58.60       60.01      3.69 o 
  -6  12   4        0.71        0.28      1.43 o 
  -4  12   4        5.47        8.94      1.61 o 
  -2  12   4      590.49      565.73      6.40 o 
   0  12   4      342.42      341.41      4.16 o 
   2  12   4      148.71      132.17      3.26 o 
   4  12   4      186.20      170.69      3.69 o 
   6  12   4        3.63        0.88      1.11 o 
   8  12   4        1.16        1.01      1.15 o 
  10  12   4       47.32       60.36      4.47 o 
  -9  13   4        9.65        9.72      2.37 o 
  -7  13   4      182.48      190.44      5.18 o 
  -5  13   4       23.01       19.33      2.20 o 
  -3  13   4      146.57      149.57      4.23 o 
  -1  13   4     1082.00     1025.75      8.13 o 
   1  13   4      397.16      395.20      5.42 o 
   3  13   4      169.00      166.65      3.87 o 
   5  13   4        1.16        0.32      1.31 o 
   7  13   4       12.30       14.71      1.85 o 
   9  13   4       17.31       18.36      1.92 o 
 -10  14   4        2.99        2.76      2.29 o 
  -8  14   4       42.64       41.88      3.54 o 
  -6  14   4       62.54       64.13      3.93 o 
  -4  14   4        3.61        3.75      1.76 o 
  -2  14   4      172.38      163.48      5.07 o 
   0  14   4      522.69      534.61      6.78 o 
   2  14   4       45.45       45.30      2.64 o 
   4  14   4       17.31       16.56      1.98 o 
   6  14   4        3.98        2.55      1.44 o 
   8  14   4        7.53        7.75      1.86 o 
  -9  15   4        7.52        5.79      2.71 o 
  -7  15   4       60.42       62.90      4.45 o 
  -5  15   4        9.29       13.28      2.39 o 
  -3  15   4       22.14       22.29      2.85 o 
  -1  15   4      183.92      184.15      5.50 o 
   1  15   4       78.95       79.33      3.52 o 
   3  15   4       78.80       75.05      3.52 o 
   5  15   4        2.68        3.41      1.60 o 
   7  15   4        4.47        6.59      1.94 o 
  -8  16   4        7.11        9.21      2.94 o 
  -6  16   4        9.62       12.32      2.81 o 
  -4  16   4        0.53       -2.10      2.10 o 
  -2  16   4       45.10       37.92      3.45 o 
   0  16   4       78.52       83.65      4.36 o 
   2  16   4        2.54        2.87      1.69 o 
   4  16   4       14.69       19.05      2.56 o 
   6  16   4        2.69        0.67      1.55 o 
   8  16   4        0.13       -0.85      1.89 o 
  -7  17   4       54.91       56.08      5.50 o 
  -5  17   4       17.19       14.86      3.54 o 
  -3  17   4       35.43       29.42      3.60 o 
  -1  17   4       79.00       82.02      4.73 o 
   1  17   4      156.85      153.34      5.65 o 
   3  17   4       95.75       92.53      4.66 o 
   5  17   4       26.57       38.26      3.40 o 
   7  17   4        4.73        7.70      2.68 o 
  -6  18   4       20.22       18.22      4.21 o 
  -4  18   4       17.52       19.79      3.46 o 
  -2  18   4       74.17       67.85      4.56 o 
   0  18   4       27.05       31.01      3.70 o 
   2  18   4       25.66       24.84      3.56 o 
   4  18   4       50.66       56.60      4.04 o 
   6  18   4       13.46       15.59      2.78 o 
  -7  19   4        9.41        9.49      3.87 o 
  -5  19   4        3.76        3.66      3.40 o 
  -3  19   4       40.33       42.37      4.08 o 
  -1  19   4        8.31       11.67      3.05 o 
   1  19   4       12.46       10.27      2.96 o 
   3  19   4        8.45       11.33      3.40 o 
   5  19   4        9.02        7.80      2.93 o 
  -6  20   4        8.06        8.37      3.89 o 
  -4  20   4        1.30        1.26      3.29 o 
  -2  20   4       26.17       28.80      3.56 o 
   0  20   4       13.26       17.16      3.43 o 
   2  20   4        7.25        5.22      3.49 o 
   4  20   4        2.59        1.82      3.00 o 
  -3  21   4       47.46       50.06      4.43 o 
  -1  21   4       37.31       34.65      4.68 o 
   1  21   4       17.93       13.53      4.15 o 
   3  21   4        1.82        0.45      3.42 o 
  -2  22   4        3.63        6.27      3.33 o 
   0  22   4       10.71       10.89      3.82 o 
 -13   1   5        2.10        2.16      2.74 o 
 -11   1   5       10.49        8.89      2.28 o 
  -9   1   5       30.07       28.72      2.57 o 
  -7   1   5      164.05      173.40      3.08 o 
  -5   1   5     1476.36     1550.91      6.98 o 
  -3   1   5     2115.20     2224.41     10.51 o 
  -1   1   5      608.45      610.35      8.08 o 
   1   1   5      130.76      125.77      3.88 o 
   3   1   5      316.67      334.53      2.77 o 
   5   1   5      174.96      157.38      1.95 o 
   7   1   5      455.71      450.61      3.88 o 
   9   1   5       11.20       11.24      1.31 o 
  11   1   5       23.44       29.83      2.26 o 
 -12   2   5        9.61        8.10      2.40 o 
 -10   2   5        8.27        4.66      1.80 o 
  -8   2   5       11.80       12.75      1.87 o 
  -6   2   5      205.82      218.67      2.89 o 
  -4   2   5     1803.09     1919.74     12.25 o 
  -2   2   5      130.85      147.92      3.79 o 
   0   2   5      550.80      595.47      3.92 o 
   2   2   5      339.31      330.13     13.06 o 
   4   2   5       32.79       26.09      0.91 o 
   6   2   5      424.81      437.67      4.86 o 
   8   2   5        4.50        3.30      1.17 o 
  10   2   5        6.27        6.76      1.23 o 
 -11   3   5       48.42       43.78      3.52 o 
  -9   3   5       12.97       14.18      1.99 o 
  -7   3   5      189.36      192.81      3.57 o 
  -5   3   5       88.65       92.18      3.71 o 
  -3   3   5     1456.04     1553.44     12.19 o 
  -1   3   5      684.73      730.27      5.30 o 
   1   3   5      682.20      769.41      4.51 o 
   3   3   5      598.87      663.16      4.05 o 
   5   3   5      550.85      536.53      4.41 o 
   7   3   5      125.97      139.57      2.41 o 
   9   3   5       10.39       12.19      1.75 o 
  11   3   5        0.11        0.94      1.57 o 
 -12   4   5       21.73       20.88      3.27 o 
 -10   4   5       19.20       18.28      2.59 o 
  -8   4   5       12.49       13.35      1.83 o 
  -6   4   5      111.78      104.92      2.52 o 
  -4   4   5      451.42      449.07     14.46 o 
  -2   4   5      670.40      710.05      5.73 o 
   0   4   5      690.59      699.72     22.15 o 
   2   4   5      426.26      462.23     10.92 o 
   4   4   5       89.06       88.36      1.55 o 
   6   4   5      210.18      216.67      3.81 o 
   8   4   5       15.95       12.79      1.84 o 
  10   4   5        0.77        0.80      1.60 o 
 -11   5   5       21.78       16.94      2.90 o 
  -9   5   5        3.98        4.52      1.73 o 
  -7   5   5        3.36        4.09      1.25 o 
  -5   5   5      161.33      167.01      2.72 o 
  -3   5   5     1749.86     1812.68     14.94 o 
  -1   5   5      655.23      749.35      7.28 o 
   1   5   5      159.29      184.99      2.36 o 
   3   5   5      164.39      165.73      2.32 o 
   5   5   5       50.29       54.27      1.48 o 
   7   5   5      118.13      109.95      3.26 o 
   9   5   5        4.18        4.64      1.73 o 
  11   5   5        5.36        7.50      2.10 o 
 -12   6   5       12.26        8.23      2.49 o 
 -10   6   5       29.25       34.49      3.06 o 
  -8   6   5       34.42       38.11      2.63 o 
  -6   6   5      458.82      456.95      5.03 o 
  -4   6   5      484.84      511.09      4.36 o 
  -2   6   5      208.01      234.43      3.00 o 
   0   6   5     1326.62     1351.37     25.64 o 
   2   6   5        3.77        4.18      0.73 o 
   4   6   5      173.80      164.92      2.28 o 
   6   6   5      361.92      333.13      3.99 o 
   8   6   5        3.01        3.73      1.64 o 
  10   6   5        2.93        3.88      1.73 o 
 -11   7   5        3.23        1.71      2.01 o 
  -9   7   5       60.58       67.86      3.85 o 
  -7   7   5      141.82      155.37      3.87 o 
  -5   7   5       63.46       66.78      2.24 o 
  -3   7   5      597.16      640.32      4.80 o 
  -1   7   5       32.16       38.57      1.94 o 
   1   7   5      490.34      523.88      4.58 o 
   3   7   5        0.14       -0.02      0.69 o 
   5   7   5      155.23      141.30      2.12 o 
   7   7   5       32.98       30.84      2.47 o 
   9   7   5        5.52        7.94      1.88 o 
  11   7   5        5.65        2.40      1.97 o 
 -12   8   5       51.23       51.78      3.92 o 
 -10   8   5        1.41        2.17      1.88 o 
  -8   8   5      102.96      100.16      3.79 o 
  -6   8   5      353.74      339.35      4.89 o 
  -4   8   5      531.86      535.58      5.19 o 
  -2   8   5      186.62      196.97      3.03 o 
   0   8   5       39.30       47.05      1.85 o 
   2   8   5      845.61      800.02      6.01 o 
   4   8   5      144.62      136.67      2.51 o 
   6   8   5        7.12        8.78      1.10 o 
   8   8   5        7.81        9.21      2.08 o 
  10   8   5        6.25        5.71      2.05 o 
 -11   9   5       18.70       18.52      2.81 o 
  -9   9   5       45.66       45.88      3.47 o 
  -7   9   5       10.93       10.42      1.85 o 
  -5   9   5      128.82      134.85      3.15 o 
  -3   9   5       50.61       56.53      2.22 o 
  -1   9   5      202.39      206.48      3.42 o 
   1   9   5       55.58       45.60      1.95 o 
   3   9   5      303.43      314.60      3.86 o 
   5   9   5       10.64        8.03      1.21 o 
   7   9   5        5.81        4.20      1.34 o 
   9   9   5        2.33        1.99      1.93 o 
 -10  10   5        3.00        0.12      1.94 o 
  -8  10   5       46.21       38.67      3.05 o 
  -6  10   5       64.54       61.16      3.08 o 
  -4  10   5        3.90        2.03      1.10 o 
  -2  10   5      197.61      189.70      3.26 o 
   0  10   5      405.19      411.82      4.84 o 
   2  10   5     1346.75     1283.28      7.93 o 
   4  10   5      101.74       91.97      2.76 o 
   6  10   5       40.78       36.63      1.93 o 
   8  10   5        0.51        0.68      1.40 o 
  10  10   5       18.91       21.38      3.40 o 
 -11  11   5       19.37       20.69      3.07 o 
  -9  11   5       15.00       15.88      2.63 o 
  -7  11   5       55.47       56.46      3.59 o 
  -5  11   5        8.54        9.69      1.60 o 
  -3  11   5       75.78       73.18      2.91 o 
  -1  11   5      406.84      410.63      5.31 o 
   1  11   5      443.55      431.24      5.11 o 
   3  11   5      166.97      151.05      3.54 o 
   5  11   5       88.66       76.39      2.86 o 
   7  11   5        6.95        7.27      1.43 o 
   9  11   5        1.96        2.54      1.77 o 
 -10  12   5       17.58       17.98      2.94 o 
  -8  12   5       79.24       76.75      4.28 o 
  -6  12   5       20.88       17.03      2.32 o 
  -4  12   5       80.23       87.42      3.74 o 
  -2  12   5      615.03      603.23      7.61 o 
   0  12   5       15.15       17.26      1.67 o 
   2  12   5       27.69       25.83      2.10 o 
   4  12   5      229.74      215.85      4.43 o 
   6  12   5       28.63       25.81      2.08 o 
   8  12   5        9.67       13.11      1.78 o 
  -9  13   5       53.48       55.81      4.48 o 
  -7  13   5       26.30       27.69      3.24 o 
  -5  13   5       40.12       41.58      3.12 o 
  -3  13   5       48.07       50.56      3.48 o 
  -1  13   5      456.43      441.76      6.52 o 
   1  13   5        1.11       -0.02      1.29 o 
   3  13   5        7.50        6.79      1.64 o 
   5  13   5       22.10       16.80      1.93 o 
   7  13   5       10.31       11.80      1.91 o 
   9  13   5       14.71       14.47      2.04 o 
 -10  14   5        0.09       -0.70      2.46 o 
  -8  14   5       20.73       24.38      3.36 o 
  -6  14   5       17.13       12.87      2.69 o 
  -4  14   5       15.80       16.75      2.66 o 
  -2  14   5       14.33       16.74      2.62 o 
   0  14   5      122.74      129.36      3.84 o 
   2  14   5       61.36       58.13      3.04 o 
   4  14   5       28.05       30.57      2.56 o 
   6  14   5       11.75        9.39      1.81 o 
   8  14   5       18.11       19.18      2.37 o 
  -9  15   5       11.92       14.18      3.30 o 
  -7  15   5       18.69       19.37      3.55 o 
  -5  15   5       10.93       11.11      2.75 o 
  -3  15   5       44.60       36.83      3.20 o 
  -1  15   5       29.53       31.93      3.02 o 
   1  15   5      133.86      141.42      4.37 o 
   3  15   5        2.30        2.26      1.70 o 
   5  15   5       22.06       20.31      2.38 o 
   7  15   5       16.98       17.66      2.47 o 
  -8  16   5       52.87       56.01      5.20 o 
  -6  16   5        8.71        5.82      3.16 o 
  -4  16   5       63.44       68.80      4.84 o 
  -2  16   5      107.58      113.44      5.29 o 
   0  16   5       91.00       84.84      4.73 o 
   2  16   5      114.41      120.64      4.61 o 
   4  16   5      102.96      107.88      4.41 o 
   6  16   5        2.58       -0.76      1.68 o 
  -7  17   5       13.17       13.78      3.89 o 
  -5  17   5        6.13        5.64      3.32 o 
  -3  17   5        8.07        4.61      2.42 o 
  -1  17   5       18.75       17.14      2.90 o 
   1  17   5       29.42       28.42      3.35 o 
   3  17   5       40.48       40.70      3.48 o 
   5  17   5        4.57        4.18      2.00 o 
  -6  18   5        7.27        6.99      3.57 o 
  -4  18   5        5.96        5.68      2.60 o 
  -2  18   5       13.77       11.91      2.83 o 
   0  18   5       24.36       25.74      3.62 o 
   2  18   5       43.57       49.51      4.80 o 
   4  18   5       34.63       44.85      3.82 o 
   6  18   5        6.32        3.30      2.40 o 
  -5  19   5        4.28        5.44      3.63 o 
  -3  19   5       16.72       17.02      3.31 o 
  -1  19   5       31.27       29.47      3.86 o 
   1  19   5        8.19        7.11      3.28 o 
   3  19   5       10.51       13.30      3.61 o 
   5  19   5       16.92       18.72      3.47 o 
  -4  20   5        6.61        8.33      3.46 o 
  -2  20   5       56.70       60.15      5.11 o 
   0  20   5       16.35       16.46      3.44 o 
   2  20   5       38.45       37.02      4.81 o 
   4  20   5        1.60        3.91      3.12 o 
  -3  21   5        6.82        8.63      3.44 o 
  -1  21   5       38.61       43.99      5.20 o 
   1  21   5        0.78        0.69      3.27 o 
 -12   0   6       39.46       39.65      7.67 o 
 -10   0   6        4.93        9.74      3.59 o 
  -8   0   6       11.72        7.12      2.14 o 
  -6   0   6     3339.44     3266.75     35.39 o 
  -4   0   6      141.47      138.99      2.92 o 
  -2   0   6      835.91      865.50      7.21 o 
   0   0   6      150.96      164.56      3.70 o 
   2   0   6     1419.19     1509.99     12.19 o 
   4   0   6      266.32      239.94      4.27 o 
   6   0   6       81.22       73.33      3.22 o 
   8   0   6       28.56       26.85      2.36 o 
  10   0   6       76.12       84.86      4.76 o 
 -11   1   6        7.12        5.94      2.80 o 
  -9   1   6       28.24       28.75      2.96 o 
  -7   1   6      986.65      954.73      8.34 o 
  -5   1   6      456.37      471.89      4.23 o 
  -3   1   6      282.12      286.11      4.42 o 
  -1   1   6        1.37        3.31      0.78 o 
   1   1   6      159.21      151.26      6.65 o 
   3   1   6       29.12       31.63      1.29 o 
   5   1   6      295.56      276.73      3.48 o 
   7   1   6       62.13       63.70      2.22 o 
   9   1   6        4.29        3.69      1.28 o 
  11   1   6       17.90       21.28      2.30 o 
 -12   2   6        6.27        4.57      2.89 o 
 -10   2   6       13.05       16.15      2.66 o 
  -8   2   6       53.46       56.67      3.49 o 
  -6   2   6       44.62       37.61      1.75 o 
  -4   2   6       26.45       30.85      1.36 o 
  -2   2   6      534.45      463.11     29.19 o 
   0   2   6     2417.35     2448.84     13.40 o 
   2   2   6      753.39      685.36     25.87 o 
   4   2   6      409.45      417.77      3.44 o 
   6   2   6        2.93        0.37      0.94 o 
   8   2   6       10.50       10.95      1.24 o 
  10   2   6       38.44       43.49      2.41 o 
 -11   3   6        7.32       10.18      3.04 o 
  -9   3   6       15.32       15.60      2.52 o 
  -7   3   6       13.63       13.80      1.69 o 
  -5   3   6       86.26       88.81      2.40 o 
  -3   3   6      619.75      571.23      5.00 o 
  -1   3   6      303.79      295.82      3.34 o 
   1   3   6       25.31       26.06      1.33 o 
   3   3   6      145.27      138.69      2.34 o 
   5   3   6     1171.12     1099.79      8.53 o 
   7   3   6       23.01       21.99      1.49 o 
   9   3   6        5.94        6.56      1.32 o 
  11   3   6        9.68       12.62      1.90 o 
 -12   4   6        1.83        0.42      2.68 o 
 -10   4   6       18.70       15.96      2.94 o 
  -8   4   6       21.75       23.27      2.55 o 
  -6   4   6      139.29      133.46      3.03 o 
  -4   4   6       85.31       89.54      3.48 o 
  -2   4   6      831.71      837.96      9.36 o 
   0   4   6      391.08      373.47     16.84 o 
   2   4   6      345.87      400.23      4.04 o 
   4   4   6      439.22      384.26      3.78 o 
   6   4   6      178.86      160.69      2.96 o 
   8   4   6       21.98       20.27      1.58 o 
  10   4   6        2.87        3.40      1.29 o 
 -11   5   6        9.73       11.01      2.93 o 
  -9   5   6       37.95       41.92      3.25 o 
  -7   5   6      102.74      104.63      3.54 o 
  -5   5   6      403.78      408.98      4.83 o 
  -3   5   6       96.34       85.84      2.54 o 
  -1   5   6      558.36      628.73      5.99 o 
   1   5   6      135.28      135.83      2.56 o 
   3   5   6       90.76       85.58      3.01 o 
   5   5   6      529.72      532.33      5.01 o 
   7   5   6      115.31      105.49      2.62 o 
   9   5   6       30.28       35.13      2.56 o 
 -12   6   6       15.47       13.85      3.28 o 
 -10   6   6       22.50       21.94      2.85 o 
  -8   6   6       62.00       62.10      3.60 o 
  -6   6   6      169.98      178.47      3.99 o 
  -4   6   6       96.72       90.42      1.70 o 
  -2   6   6      280.66      264.73      4.98 o 
   0   6   6       29.25       24.90      1.63 o 
   2   6   6       78.50       70.95      1.92 o 
   4   6   6       76.51       68.68      2.23 o 
   6   6   6       43.95       41.51      1.89 o 
   8   6   6       36.58       33.85      2.42 o 
  10   6   6        2.48        3.66      1.74 o 
 -11   7   6        7.63        8.82      2.77 o 
  -9   7   6        8.35        6.24      2.09 o 
  -7   7   6       23.99       23.42      2.48 o 
  -5   7   6      198.07      178.94      4.00 o 
  -3   7   6      297.72      278.85      3.78 o 
  -1   7   6       36.53       37.15      1.86 o 
   1   7   6      216.34      215.85      3.05 o 
   3   7   6      145.56      135.38      2.79 o 
   5   7   6      145.50      138.05      2.94 o 
   7   7   6       86.80       87.45      2.59 o 
   9   7   6       14.93       14.72      2.10 o 
 -10   8   6        6.91        5.97      2.18 o 
  -8   8   6       71.08       70.78      3.91 o 
  -6   8   6      123.96      128.09      3.88 o 
  -4   8   6       51.92       58.72      2.51 o 
  -2   8   6      288.03      297.88      3.98 o 
   0   8   6      284.86      288.79      4.05 o 
   2   8   6       63.55       61.46      2.28 o 
   4   8   6       28.84       23.43      1.72 o 
   6   8   6       82.96       82.53      2.54 o 
   8   8   6       26.91       34.29      2.75 o 
  10   8   6        2.03        0.57      1.72 o 
 -11   9   6       10.19        7.69      2.71 o 
  -9   9   6       10.51       11.55      2.44 o 
  -7   9   6        2.68       -0.11      1.64 o 
  -5   9   6        5.45        4.14      1.30 o 
  -3   9   6       39.31       38.72      1.67 o 
  -1   9   6      166.20      159.12      2.91 o 
   1   9   6      518.09      496.60      5.98 o 
   3   9   6      194.06      185.98      3.75 o 
   5   9   6       65.21       60.89      2.56 o 
   7   9   6        0.28       -0.08      1.20 o 
   9   9   6        4.10        4.80      1.92 o 
 -10  10   6        6.33        6.87      2.65 o 
  -8  10   6       14.87       11.56      2.52 o 
  -6  10   6        5.62        4.69      1.93 o 
  -4  10   6       41.17       41.11      2.13 o 
  -2  10   6      117.09      111.17      3.21 o 
   0  10   6      100.67       93.34      2.79 o 
   2  10   6      522.50      521.31      5.66 o 
   4  10   6      198.21      177.12      3.95 o 
   6  10   6       13.00       15.52      1.74 o 
   8  10   6        8.80        8.45      1.65 o 
  -9  11   6        0.91       -0.29      2.18 o 
  -7  11   6        4.49        5.72      2.30 o 
  -5  11   6       10.96       12.82      2.08 o 
  -3  11   6       81.71       87.78      3.42 o 
  -1  11   6      561.78      532.08      6.54 o 
   1  11   6      981.72      977.08      7.86 o 
   3  11   6      156.50      150.21      3.73 o 
   5  11   6       13.39       13.75      1.78 o 
   7  11   6       84.22       87.69      3.52 o 
   9  11   6        3.83        2.44      1.62 o 
 -10  12   6       33.38       29.14      3.88 o 
  -8  12   6       15.90       12.64      2.83 o 
  -6  12   6       11.28       10.95      2.36 o 
  -4  12   6      170.37      164.20      4.52 o 
  -2  12   6      192.59      203.14      4.92 o 
   0  12   6      310.72      309.32      5.11 o 
   2  12   6      294.39      291.73      4.88 o 
   4  12   6       17.88       13.64      1.98 o 
   6  12   6        5.10        5.38      1.62 o 
   8  12   6       34.41       46.82      3.01 o 
  -9  13   6        9.28       11.03      3.37 o 
  -7  13   6        4.55        2.96      2.58 o 
  -5  13   6       19.25       20.30      2.86 o 
  -3  13   6      293.28      297.51      6.66 o 
  -1  13   6      353.13      351.32      6.39 o 
   1  13   6       34.96       30.25      2.38 o 
   3  13   6        9.86       15.29      2.13 o 
   5  13   6       30.36       31.71      2.57 o 
   7  13   6       24.19       25.11      2.60 o 
  -8  14   6       35.85       36.87      4.39 o 
  -6  14   6        4.70        0.37      2.46 o 
  -4  14   6       61.73       59.88      3.82 o 
  -2  14   6       92.29      102.76      4.59 o 
   0  14   6       88.45       94.00      3.94 o 
   2  14   6       27.92       26.03      2.46 o 
   4  14   6        0.16       -0.14      1.61 o 
   6  14   6       14.04       14.35      2.14 o 
   8  14   6       30.03       31.66      2.98 o 
  -9  15   6       34.33       40.24      5.06 o 
  -7  15   6        9.58       13.07      3.60 o 
  -5  15   6       11.98       11.05      2.86 o 
  -3  15   6      286.68      278.91      6.63 o 
  -1  15   6       71.20       66.11      4.06 o 
   1  15   6       91.95       91.34      4.37 o 
   3  15   6        9.78        6.54      1.93 o 
   5  15   6        1.38        1.19      1.75 o 
   7  15   6       17.07       15.78      2.56 o 
  -8  16   6       14.17       16.85      4.19 o 
  -6  16   6        7.33        5.65      3.45 o 
  -4  16   6       19.44       17.63      3.03 o 
  -2  16   6        5.09        8.09      2.51 o 
   0  16   6        4.97        6.54      2.43 o 
   2  16   6       49.61       57.33      3.92 o 
   4  16   6        3.34        0.26      1.82 o 
   6  16   6        3.66        5.20      2.08 o 
  -7  17   6        4.14        1.63      3.33 o 
  -5  17   6        3.11        2.70      3.30 o 
  -3  17   6       58.11       60.42      4.30 o 
  -1  17   6      112.09      112.49      5.62 o 
   1  17   6       17.52       17.66      3.26 o 
   3  17   6       60.56       70.87      4.47 o 
   5  17   6       12.78       11.80      2.45 o 
  -6  18   6        3.33        5.89      3.52 o 
  -4  18   6       17.31       13.80      3.45 o 
  -2  18   6       40.96       47.67      4.31 o 
   0  18   6       20.55       18.98      3.25 o 
   2  18   6       40.22       43.76      4.70 o 
   4  18   6        4.61        4.07      2.75 o 
  -5  19   6        2.24        3.79      3.62 o 
  -3  19   6       29.40       32.59      4.35 o 
  -1  19   6        1.25       -2.62      2.62 o 
   1  19   6        9.43        6.34      3.31 o 
   3  19   6       11.58        9.22      3.50 o 
  -4  20   6        8.44        9.42      4.12 o 
  -2  20   6       11.91        8.03      3.29 o 
   0  20   6       28.68       30.80      4.88 o 
   2  20   6       11.77        9.37      3.61 o 
 -11   1   7        0.12       -2.23      2.88 o 
  -9   1   7       10.32       12.18      3.16 o 
  -7   1   7      181.86      175.48      4.49 o 
  -5   1   7      141.15      141.36      2.99 o 
  -3   1   7       67.33       68.21      2.09 o 
  -1   1   7      531.57      561.32      4.72 o 
   1   1   7      188.56      173.14      5.47 o 
   3   1   7      400.40      376.99      3.78 o 
   5   1   7      236.12      235.74      3.87 o 
   7   1   7       22.36       23.69      1.77 o 
   9   1   7       28.44       33.26      2.37 o 
 -12   2   7        4.56        4.90      3.75 o 
 -10   2   7        6.92        7.95      3.54 o 
  -8   2   7      159.07      166.51      6.22 o 
  -6   2   7      157.81      159.88      3.42 o 
  -4   2   7       16.37       17.37      1.09 o 
  -2   2   7       50.98       52.68      3.52 o 
   0   2   7        9.04        6.72      1.01 o 
   2   2   7       24.47       20.36      1.53 o 
   4   2   7      626.96      622.34      6.01 o 
   6   2   7       16.27       15.26      1.53 o 
   8   2   7        1.28        1.68      1.18 o 
  10   2   7        9.88        7.98      1.77 o 
 -11   3   7        1.68        2.59      3.37 o 
  -9   3   7       51.67       55.24      4.96 o 
  -7   3   7      299.48      294.63      5.63 o 
  -5   3   7      202.12      204.31      3.89 o 
  -3   3   7      124.58      114.80      7.02 o 
  -1   3   7      321.46      297.37     10.59 o 
   1   3   7       82.01       81.07      2.20 o 
   3   3   7      462.29      439.63      4.71 o 
   5   3   7      396.14      371.48      4.74 o 
   7   3   7       33.89       37.18      2.09 o 
   9   3   7        6.02        6.42      1.59 o 
 -12   4   7        1.84        2.36      3.18 o 
 -10   4   7        0.44        0.49      2.32 o 
  -8   4   7       17.42       25.51      2.88 o 
  -6   4   7       66.62       70.20      3.36 o 
  -4   4   7      143.40      147.07      3.18 o 
  -2   4   7      167.79      164.79      3.35 o 
   0   4   7      630.71      612.22      6.78 o 
   2   4   7      174.07      178.08      3.15 o 
   4   4   7      580.25      574.05      6.11 o 
   6   4   7       33.64       30.72      1.94 o 
   8   4   7       13.50       15.90      1.79 o 
  10   4   7        9.03       11.44      1.88 o 
 -11   5   7        9.20        5.90      3.23 o 
  -9   5   7       16.16       11.94      2.85 o 
  -7   5   7       18.29       18.80      2.42 o 
  -5   5   7      148.35      145.77      3.71 o 
  -3   5   7      265.75      300.36      4.66 o 
  -1   5   7      162.53      164.54      3.24 o 
   1   5   7      153.77      156.88      3.08 o 
   3   5   7        9.14        7.31      1.13 o 
   5   5   7      155.65      131.64      3.31 o 
   7   5   7        2.52        0.49      1.11 o 
   9   5   7        3.72        3.46      1.46 o 
 -10   6   7       12.13       15.81      3.24 o 
  -8   6   7      140.53      146.72      5.28 o 
  -6   6   7        4.93        3.71      1.70 o 
  -4   6   7      113.04      122.48      3.14 o 
  -2   6   7       43.50       49.87      2.49 o 
   0   6   7      347.98      318.50     13.27 o 
   2   6   7      182.65      178.34      3.14 o 
   4   6   7      239.37      225.94      4.29 o 
   6   6   7       11.18        9.92      1.49 o 
   8   6   7        7.53        9.80      1.71 o 
 -11   7   7        9.13        6.34      3.42 o 
  -9   7   7       20.21       20.66      3.12 o 
  -7   7   7       38.43       38.52      3.32 o 
  -5   7   7      436.77      442.35      6.31 o 
  -3   7   7      404.43      403.02      4.66 o 
  -1   7   7      318.93      327.30      4.38 o 
   1   7   7      244.81      226.60      3.77 o 
   3   7   7       58.81       50.01      2.52 o 
   5   7   7       31.14       25.76      2.12 o 
   7   7   7       18.50       20.76      1.76 o 
   9   7   7        1.42        0.83      1.46 o 
 -10   8   7       20.54       16.92      3.90 o 
  -8   8   7       23.37       18.33      2.79 o 
  -6   8   7      237.14      241.68      5.57 o 
  -4   8   7       44.37       48.16      2.76 o 
  -2   8   7      125.45      125.61      3.24 o 
   0   8   7     1093.08      970.10     41.80 o 
   2   8   7      398.12      388.62      5.09 o 
   4   8   7       12.58        8.84      1.59 o 
   6   8   7       41.40       42.05      2.51 o 
   8   8   7        1.92        5.93      1.70 o 
 -11   9   7        5.69        9.05      3.62 o 
  -9   9   7        8.52       10.99      3.01 o 
  -7   9   7       58.94       57.89      4.14 o 
  -5   9   7       14.51       17.14      2.39 o 
  -3   9   7       24.67       25.41      2.05 o 
  -1   9   7      165.98      166.17      3.88 o 
   1   9   7       60.63       67.38      2.61 o 
   3   9   7       25.63       22.02      2.02 o 
   5   9   7       37.93       37.46      2.49 o 
   7   9   7        6.06        6.15      1.77 o 
   9   9   7       29.67       40.59      2.89 o 
 -10  10   7        7.70        5.62      3.42 o 
  -8  10   7       10.45       11.57      2.99 o 
  -6  10   7       19.38       15.24      2.72 o 
  -4  10   7       57.59       58.44      3.52 o 
  -2  10   7      115.55      120.61      3.64 o 
   0  10   7      577.33      545.18      6.42 o 
   2  10   7      107.55       93.94      3.51 o 
   4  10   7       34.54       33.33      2.51 o 
   6  10   7       16.48       16.39      2.02 o 
   8  10   7       38.23       41.41      3.01 o 
  -9  11   7       17.67       14.04      3.35 o 
  -7  11   7        1.60        2.19      2.40 o 
  -5  11   7        2.25       -0.22      1.78 o 
  -3  11   7      151.34      154.43      4.61 o 
  -1  11   7      130.14      126.94      3.96 o 
   1  11   7      285.41      280.32      5.09 o 
   3  11   7      150.40      147.24      4.30 o 
   5  11   7       26.33       28.45      2.52 o 
   7  11   7        0.39        1.15      1.69 o 
 -10  12   7       49.67       57.05      5.65 o 
  -8  12   7        4.30        2.50      2.79 o 
  -6  12   7       19.11       17.23      3.21 o 
  -4  12   7      185.23      182.83      5.79 o 
  -2  12   7       45.28       45.13      3.09 o 
   0  12   7       96.79       89.15      3.62 o 
   2  12   7       68.94       65.26      3.48 o 
   4  12   7       59.04       62.74      3.44 o 
   6  12   7       19.88       19.23      2.35 o 
   8  12   7        9.49        8.99      2.19 o 
  -9  13   7       27.84       29.05      4.21 o 
  -7  13   7        4.57        5.66      2.88 o 
  -5  13   7       31.51       34.34      3.73 o 
  -3  13   7      106.68      102.75      4.79 o 
  -1  13   7       17.37       15.25      2.38 o 
   1  13   7       25.51       26.34      2.62 o 
   3  13   7        3.91        3.33      1.75 o 
   5  13   7       25.37       28.41      2.76 o 
   7  13   7        3.77        1.84      1.97 o 
  -8  14   7        5.00        4.39      3.45 o 
  -6  14   7        9.68        9.44      3.47 o 
  -4  14   7      121.08      137.79      5.65 o 
  -2  14   7        4.29        2.88      2.04 o 
   0  14   7        8.04        5.32      2.17 o 
   2  14   7       11.20       10.64      2.28 o 
   4  14   7       27.55       29.35      2.77 o 
   6  14   7       22.45       26.35      2.75 o 
  -7  15   7        3.63        1.44      3.31 o 
  -5  15   7       23.58       21.89      3.83 o 
  -3  15   7       42.52       40.33      4.13 o 
  -1  15   7       30.24       30.01      3.15 o 
   1  15   7        3.59        2.84      2.37 o 
   3  15   7       17.49       19.93      2.82 o 
   5  15   7       11.83       14.06      2.54 o 
  -6  16   7        4.57        3.21      3.29 o 
  -4  16   7       11.03       12.69      3.21 o 
  -2  16   7       41.06       38.46      3.71 o 
   0  16   7       27.60       30.66      3.52 o 
   2  16   7       18.06       18.64      3.26 o 
   4  16   7       32.83       34.76      3.53 o 
  -7  17   7        0.35        0.33      3.34 o 
  -5  17   7        0.35       -2.54      3.04 o 
  -3  17   7        1.43        0.09      2.65 o 
  -1  17   7        3.35        4.09      2.49 o 
   1  17   7       22.25       25.85      4.00 o 
   3  17   7        1.13        0.36      2.75 o 
   5  17   7        6.42        5.18      2.60 o 
  -4  18   7        8.78        7.35      3.32 o 
  -2  18   7        9.43       12.19      3.65 o 
   0  18   7        4.79        6.96      3.24 o 
   2  18   7        8.46        7.40      3.33 o 
   4  18   7        5.76        5.20      3.25 o 
  -3  19   7        7.27        7.75      3.59 o 
  -1  19   7        8.80        7.69      3.59 o 
   1  19   7       59.01       72.87      6.10 o 
 -10   0   8       19.19       15.26      6.01 o 
  -8   0   8      528.61      483.24     14.95 o 
  -6   0   8      579.40      584.00     10.59 o 
  -4   0   8       31.27       32.64      2.70 o 
  -2   0   8       59.65       61.37      2.83 o 
   0   0   8       51.93       49.64      2.71 o 
   2   0   8       91.82       83.17      3.54 o 
   4   0   8       61.06       50.42      3.65 o 
   6   0   8        0.31        0.82      1.75 o 
   8   0   8      160.08      182.59      6.07 o 
 -11   1   8        3.68        3.28      3.58 o 
  -9   1   8      156.50      136.70      9.47 o 
  -7   1   8      172.38      170.59      6.57 o 
  -5   1   8      161.25      165.45      3.54 o 
  -3   1   8       28.40       29.13      1.56 o 
  -1   1   8       87.98       85.09      2.46 o 
   1   1   8      120.95      119.90      2.86 o 
   3   1   8      116.62      113.79      3.03 o 
   5   1   8       14.99       17.35      1.79 o 
   7   1   8        0.94        0.20      1.22 o 
   9   1   8       33.86       40.56      2.78 o 
 -10   2   8        5.57        6.14      3.63 o 
  -8   2   8       15.78       16.62      3.36 o 
  -6   2   8       53.18       46.43      3.28 o 
  -4   2   8       51.72       50.70      1.94 o 
  -2   2   8      635.50      646.61      7.15 o 
   0   2   8      287.40      295.55      3.98 o 
   2   2   8      236.63      211.00     10.70 o 
   4   2   8       61.87       59.17      2.76 o 
   6   2   8       12.23       11.12      1.64 o 
   8   2   8       11.21       13.70      1.85 o 
 -11   3   8        1.76        3.52      3.29 o 
  -9   3   8        3.35        2.38      2.97 o 
  -7   3   8       35.87       44.40      3.58 o 
  -5   3   8       45.12       35.86      2.40 o 
  -3   3   8       44.06       43.24      2.23 o 
  -1   3   8       26.46       25.76      1.83 o 
   1   3   8      440.66      432.70      4.95 o 
   3   3   8      586.09      570.56      6.29 o 
   5   3   8        8.69        7.00      1.47 o 
   7   3   8        4.40        6.80      1.53 o 
   9   3   8       19.25       22.52      2.36 o 
 -10   4   8        2.51       -0.16      2.91 o 
  -8   4   8       22.61       24.41      3.81 o 
  -6   4   8       69.91       64.09      4.16 o 
  -4   4   8       50.95       49.62      2.49 o 
  -2   4   8      386.80      386.64      5.45 o 
   0   4   8       50.59       50.71      2.46 o 
   2   4   8      256.30      229.35      4.25 o 
   4   4   8      201.30      187.63      4.27 o 
   6   4   8        6.39        5.21      1.48 o 
   8   4   8        5.70        4.24      1.67 o 
 -11   5   8        3.69        0.07      3.22 o 
  -9   5   8        4.02        4.23      2.94 o 
  -7   5   8       86.69       98.34      5.46 o 
  -5   5   8       11.66       10.86      1.90 o 
  -3   5   8        4.55        5.18      1.59 o 
  -1   5   8      103.26      104.62      3.34 o 
   1   5   8       37.17       35.94      2.47 o 
   3   5   8      394.85      364.90      5.99 o 
   5   5   8       80.18       78.99      3.40 o 
   7   5   8       35.41       35.15      2.52 o 
   9   5   8       16.78       14.68      2.27 o 
 -10   6   8        1.87        1.69      3.10 o 
  -8   6   8       32.68       23.65      3.73 o 
  -6   6   8       45.76       43.10      3.31 o 
  -4   6   8      284.73      281.52      5.11 o 
  -2   6   8       68.48       69.21      3.02 o 
   0   6   8       28.17       29.06      2.08 o 
   2   6   8        1.81        0.18      1.37 o 
   4   6   8       61.17       53.55      3.03 o 
   6   6   8        0.05       -0.35      1.34 o 
   8   6   8        3.85        3.91      1.83 o 
 -11   7   8        2.34        2.94      3.37 o 
  -9   7   8       19.12       24.67      4.35 o 
  -7   7   8       18.84       12.21      2.70 o 
  -5   7   8      120.58      110.53      4.21 o 
  -3   7   8       85.39       91.06      3.47 o 
  -1   7   8       69.29       65.88      3.06 o 
   1   7   8      151.91      159.98      4.08 o 
   3   7   8       39.76       42.52      2.87 o 
   5   7   8       12.32       11.58      2.06 o 
   7   7   8        8.37        9.71      1.87 o 
   9   7   8       30.21       39.11      3.36 o 
 -10   8   8       23.19       23.09      4.52 o 
  -8   8   8       30.68       30.58      4.15 o 
  -6   8   8        9.11        8.41      2.30 o 
  -4   8   8       62.37       64.81      3.32 o 
  -2   8   8      237.88      234.78      4.55 o 
   0   8   8      246.54      251.83      4.74 o 
   2   8   8       30.39       27.70      2.39 o 
   4   8   8       32.48       31.08      2.58 o 
   6   8   8       20.39       27.62      2.57 o 
   8   8   8       11.41       13.61      2.37 o 
  -9   9   8       14.31       14.79      3.67 o 
  -7   9   8        0.80        0.21      2.30 o 
  -5   9   8       84.48       73.00      4.05 o 
  -3   9   8        9.43        7.17      2.00 o 
  -1   9   8      421.06      432.07      6.37 o 
   1   9   8       45.73       48.63      2.79 o 
   3   9   8       98.60       93.01      3.82 o 
   5   9   8        8.00        8.46      1.97 o 
   7   9   8       31.27       29.82      2.90 o 
 -10  10   8        7.59        4.00      3.56 o 
  -8  10   8       13.63       14.14      3.66 o 
  -6  10   8       36.72       36.16      3.90 o 
  -4  10   8       12.06        6.97      2.18 o 
  -2  10   8       36.52       40.13      3.02 o 
   0  10   8       85.52       82.18      3.50 o 
   2  10   8      153.16      147.43      4.40 o 
   4  10   8       10.68       10.26      1.97 o 
   6  10   8       11.17       10.84      2.13 o 
   8  10   8        2.98        4.92      2.21 o 
  -9  11   8       13.02       12.05      3.80 o 
  -7  11   8        0.09       -0.49      2.38 o 
  -5  11   8       71.50       72.69      4.50 o 
  -3  11   8       60.10       48.68      3.86 o 
  -1  11   8      209.90      214.59      4.98 o 
   1  11   8       29.23       25.25      2.60 o 
   3  11   8        5.56        7.13      1.87 o 
   5  11   8       86.85      110.31      4.36 o 
   7  11   8        9.84       11.49      2.48 o 
  -8  12   8        3.83        2.88      2.99 o 
  -6  12   8       50.15       54.40      5.25 o 
  -4  12   8       68.68       79.86      4.82 o 
  -2  12   8      231.35      233.53      6.54 o 
   0  12   8      107.94      115.58      4.40 o 
   2  12   8        4.83        3.84      2.00 o 
   4  12   8        5.95        5.26      1.90 o 
   6  12   8       20.61       26.29      2.76 o 
  -7  13   8       28.68       26.55      4.47 o 
  -5  13   8      121.26      120.76      6.04 o 
  -3  13   8       43.16       45.68      3.87 o 
  -1  13   8       18.44       18.61      2.74 o 
   1  13   8        1.50        0.86      2.02 o 
   3  13   8        5.93        7.48      2.24 o 
   5  13   8       14.56       14.61      2.46 o 
  -8  14   8        4.48        3.01      3.51 o 
  -6  14   8       28.17       24.66      4.38 o 
  -4  14   8       72.32       81.66      5.13 o 
  -2  14   8        5.38        4.40      2.46 o 
   0  14   8        2.56        0.01      2.27 o 
   2  14   8        1.59        0.00      2.17 o 
   4  14   8       24.78       21.63      2.98 o 
   6  14   8       22.91       30.01      3.05 o 
  -7  15   8        0.91       -0.75      3.21 o 
  -5  15   8       44.86       30.55      4.68 o 
  -3  15   8        8.59        7.30      2.88 o 
  -1  15   8        6.99        3.06      2.70 o 
   1  15   8        9.72        9.50      3.01 o 
   3  15   8       20.73       25.32      3.47 o 
   5  15   8       55.07       57.67      4.34 o 
  -6  16   8        5.54        3.99      3.48 o 
  -4  16   8        0.70       -0.37      2.56 o 
  -2  16   8       12.71       20.16      3.67 o 
   0  16   8       49.96       54.60      5.72 o 
   2  16   8        2.21       -2.05      2.66 o 
   4  16   8        1.46       -0.91      2.45 o 
  -5  17   8       19.36       24.56      4.75 o 
  -3  17   8        4.65        6.34      2.90 o 
  -1  17   8       24.32       30.18      4.86 o 
   1  17   8        6.48        6.85      3.25 o 
   3  17   8        8.07       11.37      3.58 o 
  -4  18   8        1.71        2.56      3.36 o 
  -2  18   8        0.55       -1.18      3.11 o 
   0  18   8       28.44       29.92      5.12 o 
   2  18   8       10.56       14.56      3.88 o 
 -11   1   9        2.54        0.80      3.69 o 
  -9   1   9      101.24      109.28      9.76 o 
  -7   1   9        5.10        5.84      2.59 o 
  -5   1   9       55.19       69.86      3.67 o 
  -3   1   9       66.03       62.06      2.13 o 
  -1   1   9      270.58      280.71      4.76 o 
   1   1   9        3.67        1.61      1.35 o 
   3   1   9      224.45      210.11      4.46 o 
   5   1   9       98.54       93.69      3.56 o 
   7   1   9       12.29       12.24      2.07 o 
 -10   2   9       38.65       40.92      5.32 o 
  -8   2   9       72.99       67.53      5.52 o 
  -6   2   9        1.83        1.10      2.22 o 
  -4   2   9       47.02       48.29      2.37 o 
  -2   2   9       32.19       34.37      2.35 o 
   0   2   9       45.40       40.95      2.44 o 
   2   2   9      276.00      280.56      4.85 o 
   4   2   9       28.91       27.54      2.25 o 
   6   2   9        1.49        2.16      1.42 o 
   8   2   9       16.41       17.11      2.20 o 
 -11   3   9        5.09        4.69      3.63 o 
  -9   3   9       61.22       48.38      5.45 o 
  -7   3   9       20.42       16.76      3.16 o 
  -5   3   9       29.14       35.17      2.98 o 
  -3   3   9       86.59       94.00      3.07 o 
  -1   3   9      464.75      469.33      6.57 o 
   1   3   9      386.40      383.97      6.61 o 
   3   3   9      291.46      288.74      5.20 o 
   5   3   9       18.95       18.27      2.24 o 
   7   3   9        8.03        9.55      2.05 o 
 -10   4   9       11.02        8.90      3.87 o 
  -8   4   9        4.95        5.50      3.01 o 
  -6   4   9        1.26        1.99      2.26 o 
  -4   4   9       65.34       75.90      3.25 o 
  -2   4   9      179.53      170.35      4.34 o 
   0   4   9      140.06      134.46      4.12 o 
   2   4   9      303.90      310.60      6.39 o 
   4   4   9       64.16       64.04      3.43 o 
   6   4   9        5.57        5.10      1.85 o 
   8   4   9        0.26        1.61      1.96 o 
  -9   5   9       11.85       14.79      3.92 o 
  -7   5   9        1.72        1.07      2.40 o 
  -5   5   9      190.60      196.96      5.79 o 
  -3   5   9       35.31       33.53      2.44 o 
  -1   5   9      256.34      265.55      5.52 o 
   1   5   9      153.44      150.02      4.40 o 
   3   5   9      108.13       98.97      4.23 o 
   5   5   9       19.43       15.33      2.31 o 
   7   5   9        3.17        3.45      1.94 o 
 -10   6   9       31.47       29.27      4.93 o 
  -8   6   9       64.78       66.22      5.73 o 
  -6   6   9       22.73       25.40      3.53 o 
  -4   6   9       38.57       41.60      2.78 o 
  -2   6   9       55.19       60.62      3.28 o 
   0   6   9       51.31       49.23      3.16 o 
   2   6   9       36.50       33.05      2.80 o 
   4   6   9       62.02       67.76      3.76 o 
   6   6   9        3.16        3.63      1.95 o 
   8   6   9        8.59       10.62      2.62 o 
  -9   7   9       19.00       17.61      4.23 o 
  -7   7   9      100.07       97.39      6.46 o 
  -5   7   9       49.30       43.47      3.62 o 
  -3   7   9       60.03       62.22      3.52 o 
  -1   7   9      140.62      142.88      4.51 o 
   1   7   9        2.02       -1.73      1.73 o 
   3   7   9       73.23       68.25      3.72 o 
   5   7   9       41.79       37.70      3.26 o 
   7   7   9       13.65       22.09      2.67 o 
 -10   8   9        9.14        6.42      3.77 o 
  -8   8   9       20.51       16.68      3.87 o 
  -6   8   9       27.89       24.01      3.55 o 
  -4   8   9       44.01       44.28      3.35 o 
  -2   8   9      138.13      137.24      4.53 o 
   0   8   9      217.59      215.11      5.68 o 
   2   8   9       23.28       22.42      2.59 o 
   4   8   9        1.24        1.23      1.75 o 
   6   8   9       11.91       15.97      2.48 o 
  -9   9   9       15.57       15.81      4.00 o 
  -7   9   9       24.53       31.34      4.44 o 
  -5   9   9       82.58       87.97      4.77 o 
  -3   9   9      192.31      192.09      5.95 o 
  -1   9   9       39.89       38.44      3.11 o 
   1   9   9       56.34       57.78      3.96 o 
   3   9   9       25.21       25.11      2.73 o 
   5   9   9        7.14       10.11      2.36 o 
   7   9   9        8.45       13.77      2.69 o 
  -8  10   9       10.20       10.81      3.60 o 
  -6  10   9       52.28       45.88      5.51 o 
  -4  10   9        4.63        3.40      2.16 o 
  -2  10   9      244.97      231.57      6.17 o 
   0  10   9       79.76       75.91      4.56 o 
   2  10   9        8.71       10.18      2.23 o 
   4  10   9        5.28        6.94      2.17 o 
   6  10   9        6.33        7.53      2.23 o 
  -9  11   9        0.52       -2.30      3.17 o 
  -7  11   9        1.63        3.34      3.58 o 
  -5  11   9       85.03       80.62      4.94 o 
  -3  11   9       35.64       36.66      3.70 o 
  -1  11   9      147.60      148.92      5.00 o 
   1  11   9       62.06       59.81      4.11 o 
   3  11   9       15.41       16.11      2.58 o 
   5  11   9        3.65        1.83      2.11 o 
  -8  12   9        1.49        2.27      3.61 o 
  -6  12   9       47.89       46.06      5.01 o 
  -4  12   9       29.34       33.73      3.68 o 
  -2  12   9       95.38       94.31      5.29 o 
   0  12   9       30.20       34.08      3.83 o 
   2  12   9        5.45        4.90      2.37 o 
   4  12   9       38.23       41.57      3.73 o 
   6  12   9       12.12       15.87      2.70 o 
  -7  13   9       29.74       24.43      5.00 o 
  -5  13   9       75.82       70.53      6.11 o 
  -3  13   9       13.14       14.96      3.07 o 
  -1  13   9       15.00       20.06      3.67 o 
   1  13   9        1.48        1.19      2.50 o 
   3  13   9       21.11       22.17      3.07 o 
   5  13   9        1.94       -0.80      2.29 o 
  -6  14   9       18.66       20.18      4.32 o 
  -4  14   9       25.19       33.18      3.94 o 
  -2  14   9        4.22        2.33      2.75 o 
   0  14   9        4.84        3.29      3.29 o 
   2  14   9        2.58        3.43      2.46 o 
   4  14   9        4.13        5.03      2.61 o 
  -5  15   9       18.57       19.93      4.40 o 
  -3  15   9       11.83       15.87      3.66 o 
  -1  15   9        1.86       -2.48      3.09 o 
   1  15   9        2.29        0.17      3.13 o 
   3  15   9        2.85        1.82      2.54 o 
  -4  16   9       11.74       11.80      3.52 o 
  -2  16   9        0.31        0.70      2.91 o 
   0  16   9       27.58       26.98      4.76 o 
   2  16   9        1.96        0.04      3.30 o 
  -3  17   9       15.02       17.91      4.20 o 
  -1  17   9       15.90       17.92      4.40 o 
   1  17   9        0.51       -3.12      3.12 o 
 -10   0  10      134.01      118.75     11.30 o 
  -8   0  10       76.68       69.98      7.24 o 
  -6   0  10       44.14       44.15      5.72 o 
  -4   0  10       19.07       15.77      3.23 o 
  -2   0  10       15.84       20.07      3.67 o 
   0   0  10      125.17      127.36      6.04 o 
   2   0  10       84.41       89.58      6.22 o 
   4   0  10       10.19        5.30      2.66 o 
   6   0  10       96.94      113.57      6.54 o 
  -9   1  10       50.81       41.64      5.47 o 
  -7   1  10       31.75       28.42      3.57 o 
  -5   1  10        8.08        5.51      2.20 o 
  -3   1  10       19.20       17.28      1.93 o 
  -1   1  10       28.15       27.57      3.01 o 
   1   1  10       91.15       92.69      4.04 o 
   3   1  10       39.18       43.22      3.24 o 
   5   1  10        0.25        0.46      1.66 o 
   7   1  10       53.56       58.55      3.87 o 
 -10   2  10       15.63       19.76      4.67 o 
  -8   2  10        5.42        5.20      3.10 o 
  -6   2  10       46.98       40.30      3.88 o 
  -4   2  10       68.34       67.17      3.23 o 
  -2   2  10       63.37       60.25      3.31 o 
   0   2  10      593.51      624.85     11.20 o 
   2   2  10       29.31       30.84      3.02 o 
   4   2  10        5.08        4.52      2.15 o 
   6   2  10       27.25       31.49      3.04 o 
  -9   3  10        1.70        2.10      3.37 o 
  -7   3  10        3.17        3.30      2.65 o 
  -5   3  10        1.64        2.10      2.12 o 
  -3   3  10       31.17       34.13      2.68 o 
  -1   3  10       44.30       40.49      3.21 o 
   1   3  10      276.02      266.90      6.97 o 
   3   3  10       27.93       26.42      3.07 o 
   5   3  10        6.58        6.03      2.13 o 
   7   3  10        5.64        6.88      2.34 o 
 -10   4  10        1.14        1.87      3.47 o 
  -8   4  10        5.23        3.20      3.13 o 
  -6   4  10        2.31        2.16      2.38 o 
  -4   4  10       49.14       42.32      3.00 o 
  -2   4  10       35.06       41.50      3.06 o 
   0   4  10       95.39       94.16      4.76 o 
   2   4  10       95.77       85.35      4.82 o 
   4   4  10       13.72       10.75      2.33 o 
   6   4  10        3.83        2.09      2.09 o 
  -9   5  10        1.97        2.15      3.47 o 
  -7   5  10       13.90       12.01      3.29 o 
  -5   5  10       31.93       39.20      3.40 o 
  -3   5  10       17.25       15.09      2.31 o 
  -1   5  10       56.03       64.54      3.92 o 
   1   5  10      148.60      147.39      5.65 o 
   3   5  10       59.91       52.21      3.94 o 
   5   5  10       13.76        8.52      2.40 o 
   7   5  10       35.26       42.52      3.62 o 
  -8   6  10        2.50        1.00      3.06 o 
  -6   6  10       64.86       59.36      4.96 o 
  -4   6  10       13.56       14.11      2.51 o 
  -2   6  10        1.11        2.70      1.89 o 
   0   6  10       17.43       18.85      2.87 o 
   2   6  10       15.25       11.47      2.46 o 
   4   6  10       38.84       47.10      3.56 o 
   6   6  10        7.56       10.82      2.57 o 
  -9   7  10       16.16       15.67      4.41 o 
  -7   7  10        4.67       -0.22      2.85 o 
  -5   7  10       27.94       31.73      3.80 o 
  -3   7  10       48.41       54.02      3.85 o 
  -1   7  10       44.10       48.56      3.65 o 
   1   7  10       23.99       23.22      3.21 o 
   3   7  10       56.07       60.92      4.35 o 
   5   7  10        2.12        1.67      2.00 o 
   7   7  10        6.46        9.65      2.53 o 
  -8   8  10        0.80        0.29      2.98 o 
  -6   8  10       17.22       12.81      3.80 o 
  -4   8  10        1.88        2.05      2.18 o 
  -2   8  10       50.64       47.53      3.44 o 
   0   8  10       18.09       18.20      3.11 o 
   2   8  10       36.78       35.85      3.75 o 
   4   8  10        7.03        9.66      2.62 o 
   6   8  10       14.95       20.48      2.86 o 
  -9   9  10       11.26       11.44      4.03 o 
  -7   9  10       27.03       19.54      4.66 o 
  -5   9  10       25.54       26.59      3.99 o 
  -3   9  10       51.60       49.55      4.08 o 
  -1   9  10       71.87       76.43      4.70 o 
   1   9  10       56.51       50.86      4.31 o 
   3   9  10        4.12        3.52      2.44 o 
   5   9  10        7.32        7.89      2.43 o 
  -8  10  10       13.41       13.82      4.60 o 
  -6  10  10       25.86       20.26      4.57 o 
  -4  10  10       81.50       91.15      5.28 o 
  -2  10  10       37.82       38.10      3.78 o 
   0  10  10       37.93       33.65      3.78 o 
   2  10  10        8.43        6.89      2.65 o 
   4  10  10        5.04        5.20      2.57 o 
  -7  11  10       14.42       14.40      4.43 o 
  -5  11  10       49.14       47.81      5.41 o 
  -3  11  10       30.24       31.81      3.68 o 
  -1  11  10        5.22        7.71      3.29 o 
   1  11  10        3.94        3.72      2.70 o 
   3  11  10       19.25       24.11      3.88 o 
   5  11  10        4.81        5.12      2.77 o 
  -6  12  10       49.16       53.51      6.40 o 
  -4  12  10       33.38       40.34      4.07 o 
  -2  12  10       90.23      100.41      6.19 o 
   0  12  10       10.87        9.21      3.37 o 
   2  12  10        1.43        0.27      2.59 o 
   4  12  10       13.21       15.51      3.59 o 
  -5  13  10       28.77       33.58      5.65 o 
  -3  13  10       13.84       15.39      3.31 o 
  -1  13  10       10.76       10.27      3.88 o 
   1  13  10        3.12        0.15      2.94 o 
   3  13  10       56.95       62.47      5.43 o 
  -4  14  10        7.89        4.63      2.90 o 
  -2  14  10        5.12        8.11      3.78 o 
   0  14  10        0.52       -1.28      3.24 o 
   2  14  10        9.62        7.41      3.40 o 
  -3  15  10        9.21        8.61      3.40 o 
  -1  15  10        0.72       -1.63      3.25 o 
   1  15  10        6.04        4.36      3.52 o 
  -2  16  10       11.19       14.11      4.55 o 
   0  16  10        0.50        1.12      3.54 o 
  -9   1  11       17.18       21.76      4.34 o 
  -7   1  11        4.08        5.62      2.76 o 
  -5   1  11        6.59        5.25      2.53 o 
  -3   1  11       34.46       31.04      3.15 o 
  -1   1  11      144.98      143.01      5.89 o 
   1   1  11       98.71       99.27      5.94 o 
   3   1  11        7.61        6.68      2.93 o 
   5   1  11       24.60       29.50      4.14 o 
  -8   2  11        6.20        3.26      2.96 o 
  -6   2  11       21.06       18.33      3.31 o 
  -4   2  11       10.37        9.25      2.56 o 
  -2   2  11       70.48       73.54      4.48 o 
   0   2  11       26.17       28.53      3.53 o 
   2   2  11        2.07        0.49      2.68 o 
   4   2  11        2.25       -0.22      2.67 o 
   6   2  11       10.36        9.88      3.00 o 
  -9   3  11        3.15        6.85      3.54 o 
  -7   3  11        8.99       10.67      3.09 o 
  -5   3  11       33.73       33.84      4.24 o 
  -3   3  11       92.86      101.22      4.84 o 
  -1   3  11       67.58       75.77      4.68 o 
   1   3  11       34.45       43.52      4.23 o 
   3   3  11        9.44       10.65      3.18 o 
   5   3  11        0.04       -0.87      2.35 o 
  -8   4  11       25.02       31.91      4.47 o 
  -6   4  11       18.41       17.78      3.65 o 
  -4   4  11       69.61       66.84      4.89 o 
  -2   4  11       44.73       47.46      3.92 o 
   0   4  11       10.83       11.26      2.67 o 
   2   4  11       20.46       22.10      3.90 o 
   4   4  11       16.79       14.04      3.45 o 
   6   4  11        8.32        8.85      2.83 o 
  -9   5  11        0.13       -2.77      3.34 o 
  -7   5  11       26.00       23.93      3.81 o 
  -5   5  11        1.59        3.02      2.87 o 
  -3   5  11       73.22       71.00      4.59 o 
  -1   5  11      167.69      168.16      5.99 o 
   1   5  11       65.19       64.97      4.77 o 
   3   5  11       15.78       11.11      3.09 o 
   5   5  11        3.17        1.65      2.51 o 
  -8   6  11        3.36        0.62      3.35 o 
  -6   6  11        7.49        4.14      3.31 o 
  -4   6  11        0.03       -0.10      2.37 o 
  -2   6  11       20.10       23.51      3.28 o 
   0   6  11       73.72       70.70      4.94 o 
   2   6  11       26.69       27.74      3.80 o 
   4   6  11       13.40       14.43      3.35 o 
  -7   7  11        4.52        1.47      3.68 o 
  -5   7  11        8.98       13.16      3.83 o 
  -3   7  11        8.52        6.08      2.74 o 
  -1   7  11       16.43       13.40      2.89 o 
   1   7  11       29.43       33.65      3.86 o 
   3   7  11       17.60       18.34      3.52 o 
   5   7  11       19.07       26.62      3.61 o 
  -8   8  11        1.50        3.21      4.09 o 
  -6   8  11       21.42       20.88      4.32 o 
  -4   8  11       43.78       49.75      4.26 o 
  -2   8  11       38.96       43.37      4.63 o 
   0   8  11       10.54        9.41      2.95 o 
   2   8  11        8.64       13.88      3.08 o 
   4   8  11        5.07        8.01      3.11 o 
  -7   9  11       24.40       22.39      5.11 o 
  -5   9  11       22.42       13.74      3.97 o 
  -3   9  11       21.26       18.10      3.69 o 
  -1   9  11        2.88       -0.29      2.58 o 
   1   9  11       29.00       29.64      3.93 o 
   3   9  11       25.56       29.57      4.18 o 
  -6  10  11        3.26        0.96      3.68 o 
  -4  10  11       83.11       87.08      5.49 o 
  -2  10  11        1.10        0.04      2.85 o 
   0  10  11       16.61       20.48      3.58 o 
   2  10  11       23.18       21.95      3.63 o 
   4  10  11       18.68       20.79      3.90 o 
  -5  11  11       22.61       22.14      4.62 o 
  -3  11  11       81.58       84.78      6.33 o 
  -1  11  11       26.34       26.75      4.71 o 
   1  11  11        2.69       -0.08      2.73 o 
   3  11  11        0.17        0.69      2.97 o 
  -4  12  11       11.51        7.95      3.17 o 
  -2  12  11       29.24       35.94      5.15 o 
   0  12  11        2.47        6.90      3.60 o 
   2  12  11       14.86       12.19      3.41 o 
  -3  13  11        4.69        2.33      3.55 o 
  -1  13  11        2.18        2.17      3.42 o 
   1  13  11       12.04       15.85      4.32 o 
  -2  14  11       10.78        9.29      4.10 o 
   0  14  11        0.18       -1.72      3.39 o 
  -8   0  12        8.64       12.00      5.49 o 
  -6   0  12        0.33       -4.02      5.13 o 
  -4   0  12       10.91       15.19      6.71 o 
  -2   0  12       12.94       18.93      4.12 o 
   0   0  12       50.50       60.47      6.94 o 
   2   0  12        2.81        1.29      4.00 o 
   4   0  12       68.12       88.20      9.29 o 
  -7   1  12        2.31       -0.68      2.67 o 
  -5   1  12        2.41        1.11      4.04 o 
  -3   1  12        5.05        3.57      2.81 o 
  -1   1  12       30.39       30.46      3.61 o 
   1   1  12       25.70       26.61      4.31 o 
   3   1  12        1.53        0.12      2.92 o 
   5   1  12       29.98       34.94      4.69 o 
  -8   2  12       11.57        9.95      3.68 o 
  -6   2  12       19.92       14.67      3.98 o 
  -4   2  12        6.58        2.67      3.56 o 
  -2   2  12       68.65       71.79      4.76 o 
   0   2  12       89.08       79.17      5.74 o 
   2   2  12        4.76        3.09      2.90 o 
   4   2  12        5.80        7.80      3.43 o 
  -7   3  12        1.80       -1.57      3.24 o 
  -5   3  12        3.80        4.69      4.57 o 
  -3   3  12       29.98       31.86      4.36 o 
  -1   3  12      174.64      177.81      6.38 o 
   1   3  12       32.99       40.17      4.86 o 
   3   3  12        2.67        0.99      2.98 o 
  -8   4  12        3.31        2.80      3.89 o 
  -6   4  12       16.33       15.01      4.12 o 
  -4   4  12        5.55        7.64      3.46 o 
  -2   4  12       57.56       55.71      4.38 o 
   0   4  12       10.83        9.62      2.97 o 
   2   4  12        7.87        8.99      3.48 o 
   4   4  12        1.84        1.74      3.08 o 
  -7   5  12       23.28       23.88      5.20 o 
  -5   5  12       14.49       14.23      5.36 o 
  -3   5  12        4.31        3.28      3.26 o 
  -1   5  12       58.87       55.54      4.75 o 
   1   5  12       17.87       13.52      3.41 o 
   3   5  12        8.48        5.83      3.09 o 
  -6   6  12       10.09       10.80      3.77 o 
  -4   6  12        3.84        6.78      3.58 o 
  -2   6  12        4.62        2.31      3.00 o 
   0   6  12        3.26        1.95      2.71 o 
   2   6  12       15.83       16.19      3.65 o 
   4   6  12        0.35       -1.36      2.74 o 
  -7   7  12        0.67       -2.17      3.76 o 
  -5   7  12       11.11        4.09      4.63 o 
  -3   7  12        8.26        5.15      3.49 o 
  -1   7  12       31.37       42.76      4.51 o 
   1   7  12       29.29       32.65      4.09 o 
   3   7  12        1.53        3.29      3.11 o 
  -6   8  12       11.73        8.56      3.98 o 
  -4   8  12        1.28        4.22      3.65 o 
  -2   8  12        6.46        6.97      3.50 o 
   0   8  12       11.74       14.58      3.45 o 
   2   8  12       20.83       26.61      4.26 o 
  -5   9  12       10.33       11.25      5.40 o 
  -3   9  12       58.19       64.10      5.77 o 
  -1   9  12       27.07       23.47      4.46 o 
   1   9  12        3.75        3.86      2.95 o 
  -4  10  12       26.01       28.88      6.17 o 
  -2  10  12       49.59       52.08      5.77 o 
   0  10  12       13.92       15.51      4.26 o 
   2  10  12        4.36        2.69      3.30 o 
  -3  11  12        3.25        2.38      3.54 o 
  -1  11  12        1.25        2.84      3.63 o 
  -5   1  13        4.88        6.82      4.96 o 
  -3   1  13       17.05       16.18      4.37 o 
  -1   1  13        9.84       11.81      3.27 o 
   1   1  13        0.51       -0.56      3.09 o 
   3   1  13        9.02        8.04      3.85 o 
  -6   2  13        5.50        6.10      4.97 o 
  -4   2  13       27.10       30.06      7.44 o 
  -2   2  13       23.48       24.77      4.05 o 
   0   2  13        4.31        5.54      3.13 o 
   2   2  13        1.98        5.42      3.54 o 
  -5   3  13        8.95        6.99      5.17 o 
  -3   3  13       77.54       82.45      7.04 o 
  -1   3  13        1.67        0.56      2.59 o 
   1   3  13        7.99        6.70      3.17 o 
  -6   4  13        9.19        6.14      5.02 o 
  -4   4  13       11.87       12.16      5.35 o 
  -2   4  13       58.70       60.89      6.26 o 
   0   4  13        0.45       -0.13      2.90 o 
   2   4  13        1.73        5.40      3.27 o 
  -5   5  13        5.20        5.67      4.85 o 
  -3   5  13       33.94       29.96      5.11 o 
  -1   5  13       13.88       11.29      3.36 o 
   1   5  13        3.85        1.17      2.96 o 
  -4   6  13        4.24        2.03      4.59 o 
  -2   6  13        6.94        8.41      4.26 o 
   0   6  13        5.23        3.39      2.94 o 
  -3   7  13       11.82       11.37      4.13 o 
  -1   7  13       10.73       15.63      4.19 o 
   1   7  13       16.83       17.67      4.12 o 
  -2   8  13        4.21        7.01      4.27 o 
                                                 
